# Supplementary material for: Pseudomonas aeruginosa MipA-MipB envelope proteins act as new sensors of polymyxins
Source: mBio. 2024 Feb 12;15(3):e02211-23. doi: 10.1128/mbio.02211-23 (PMC10936184; doi:10.1128/mbio.02211-23)
Supplement: Table S1 — Proteomic analysis of bacterial membranes upon polymyxin treatment. [file mbio.02211-23-s0002.xlsx]

## Sheet: Quantitative proteomics
Supplementary Table 1: MS-based label-free quantitative proteomic analysis of wild-type (WT) and mutant (∆mipBA) P. aeruginosa IHMA87 strains treated or not with 0.25µg/mL PMB.
accession	protein name	gene name	mol. weight (Da)	identified peptides	coverage (%)	quantified peptides	WT treated Vs untreated		∆mipBA treated Vs untreated		WT Vs ∆mipBA untreated		WT Vs ∆mipBA treated		log2(normalized abundances)
							log2(Fold Change)	p-value	log2(Fold Change)	p-value	log2(Fold Change)	p-value	log2(Fold Change)	p-value	untreated WT R1	untreated WT R2	untreated WT R3	untreated ∆mipBA R1	untreated ∆mipBA R2	untreated ∆mipBA R3	treated WT R1	treated WT R2	treated WT R3	treated ∆mipBA R1	treated ∆mipBA R2	treated ∆mipBA R3
QDL03604.1	D-alanyl-D-alanine-carboxypeptidase/endopeptidase	IHMA87_03332	65580	15	40.17	15	7.11327	1.53876e-15	-0.0347612	1	0.0226796	1	7.17072	1.42018e-15	16.9967	16.951	16.861	16.934	16.8917	16.9149	24.1243	24.0109	24.0133	16.7784	16.8785	16.9795			identified by MS1 cross-assignment
QDL03605.1	MltA-Interacting protein	IHMA87_03333	28068	14	70.66	14	5.45264	4.56298e-12	-0.0347612	1	3.66749	2.30037e-10	9.1549	2.64028e-14	20.2748	20.6996	20.7687	16.934	16.8917	16.9149	26.2691	25.8936	25.9383	16.7784	16.8785	16.9795			imputed value for partially missing value in the condition
QDL03375.1	Multidrug efflux pump subunit MexY	IHMA87_03099	112587	13	19.9	13	5.44681	1.8122e-10	-0.456693	0.0558918	-3.73669	7.23166e-09	2.16681	1.27124e-06	18.7273	18.6596	18.4559	22.0477	22.2234	22.7817	23.926	24.2137	24.0435	21.5553	21.9049	22.2226			imputed values for values totally missing in the condition
QDL03376.1	Outer membrane protein OprA	IHMA87_03100	51683	8	28.91	8	4.05241	1.26284e-08	-1.07659	0.00126312	-2.9197	2.88468e-07	2.20929	3.76206e-06	19.302	19.1185	18.6245	22.3012	21.6533	21.8496	23.274	22.7938	23.1343	20.4722	21.0516	21.0505
QDL03374.1	Multidrug export protein MexX	IHMA87_03098	42067	13	48.99	13	3.00084	2.14369e-10	-0.602156	0.000474406	-1.58028	1.08125e-07	2.02272	1.01207e-08	23.2293	23.2961	23.067	24.9237	24.7118	24.6978	26.3371	26.0786	26.1791	24.1442	24.0412	24.3414
QDL00902.1	hypothetical protein IHMA87_00550	IHMA87_00550	48913	2	3.57	2	1.26135	0.000123743	-1.20147	0.000182086	-1.33687	7.72334e-05	1.12595	0.000301237	17.8907	18.3306	17.6273	19.4323	19.2787	19.1482	19.2488	18.9327	19.4511	18.1955	17.772	18.2873			Significantly enriched in WT treated
QDL05956.1	5-amino-6-(5-phospho-D-ribitylamino)uracil phosphatase YigB	IHMA87_05763	25744	3	17.67	3	1.11716	0.00899379	-0.797669	0.0436645	-0.704511	0.0688279	1.21032	0.00571587	19.7441	19.4181	18.1894	19.7111	20.0658	19.6883	20.4105	20.0776	20.215	19.1773	19.2584	18.6364			Significantly enriched in WT untreated
QDL05457.1	Pyruvate dehydrogenase complex repressor	IHMA87_05249	28980	3	22.96	3	2.50046	0.00765059	-1.47488	1	-2.6101	1	1.36525	0.0992286	16.4462	16.6478	18.7219	19.8578	19.724	20.0643	19.883	19.9417	19.4926	19.4166	19.2253	16.5796			Significantly enriched in mutant treated
QDL03180.1	3-oxoacyl-[acyl-carrier-protein] reductase FabG	IHMA87_02904	26047	3	25.2	3	1.93544	0.00318207	0.0723843	0.888154	-1.64697	0.00826914	0.216086	0.675839	20.7023	19.2714	18.038	21.0921	20.8415	21.019	21.3713	21.2135	21.2332	21.0405	21.2838	20.8456			Significantly enriched in mutant untreated
QDL05952.1	Diaminopimelate decarboxylase	IHMA87_05759	45441	5	21.45	5	1.04773	0.00162403	-0.723426	0.0144736	-1.51153	0.000106137	0.259624	0.314141	19.671	19.4953	19.8129	21.2191	21.1736	21.1211	20.9097	21.1387	20.0741	20.2286	20.3657	20.7492
QDL03675.1	Bifunctional protein FolD protein	IHMA87_03408	30519	3	19.37	3	1.85707	0.000279668	0.474935	0.193084	-1.31911	0.00308687	0.0630251	0.856776	19.872	19.9153	19.4253	21.5785	20.0572	21.5343	21.6211	21.4916	21.6711	21.5437	21.5055	21.5455
QDL02169.1	NAD kinase	IHMA87_01860	32140	2	7.46	2	1.26222	0.000739921	-0.624478	0.0393842	-1.18802	0.0011359	0.698684	0.0243245	19.4697	19.4828	19.5511	20.6787	20.5414	20.8477	20.8878	20.7332	20.6693	19.5093	19.8777	20.8074
QDL01427.1	hypothetical protein IHMA87_01097	IHMA87_01097	34112	4	27.01	4	1.20114	1.59013e-05	0.195584	0.236339	-0.723112	0.000900622	0.282449	0.0988996	20.692	20.547	20.3278	21.4887	20.9828	21.2647	21.8217	21.6232	21.7254	21.659	21.2836	21.3803
QDL03595.1	Enoyl-[acyl-carrier-protein] reductase [NADH] FabI	IHMA87_03321	27888	3	15.09	3	1.49411	0.00641793	-0.749415	0.115832	-1.17052	0.0227403	1.07301	0.0333874	19.7754	19.4873	20.6258	21.6599	21.3911	20.3491	21.7975	21.2232	21.35	19.8617	21.1529	20.1372
QDL04330.1	Putative transcriptional regulator of 2-aminoethylphosphonate degradation operons	IHMA87_04071	27465	4	26.47	4	1.20946	0.000770427	0.344524	0.204871	-0.620548	0.0347082	0.244391	0.358708	19.5083	19.9213	19.7388	20.7069	20.5519	19.7714	21.0405	21.079	20.6773	20.319	20.9269	20.8178
QDL03450.1	Ribokinase	IHMA87_03175	31705	3	19.48	3	1.48678	0.00460809	0.191725	0.649566	-0.86783	0.0600564	0.427227	0.321228	18.4384	17.096	18.9726	18.5234	19.1776	19.4094	19.6487	19.8937	19.4249	19.071	19.2917	19.3229
QDL02300.1	Phosphoglycolate phosphatase	IHMA87_01995	25403	3	16.52	3	2.28452	0.00901711	1.28517	0.0991679	-0.899881	0.231897	0.0994758	0.890897	16.7695	18.5392	18.9717	18.6263	20.5754	17.7783	20.8857	19.9345	20.3138	20.373	20.4615	20.001
QDL04216.1	Cobyric acid synthase	IHMA87_03954	52398	4	13.67	4	1.15227	0.000394823	1.0932	1	-0.173216	0.451264	-0.114151	0.616662	19.351	19.5824	18.9705	19.4159	19.54	19.4678	20.4738	20.3866	20.5004	20.8549	20.0166	20.8318
QDL05496.1	Selenocysteine-specific elongation factor	IHMA87_05289	70876	4	9.2	3	1.72166	0.00870082	1.67615	0.0100654	0.353508	0.519365	0.399017	0.468356	16.9466	19.0416	17.3512	17.2737	17.7873	17.2178	18.8745	20.357	19.2727	18.7314	19.0939	19.4819
QDL00832.1	Malonyl-[acyl-carrier protein] O-methyltransferase	IHMA87_00479	29450	2	10.95	2	1.30239	0.0046691	-0.0334029	1	-0.28797	1	1.04783	0.0154344	18.5671	18.3447	17.6191	19.0767	17.6939	18.6241	19.8824	19.1345	19.4212	18.4895	18.1916	18.6135
QDL02385.1	putative HTH-type transcriptional regulator YahB	IHMA87_02086	32812	5	30.23	5	1.22619	0.00260846	-0.26308	0.413144	-0.992946	1	0.496322	0.13829	19.3696	19.4464	19.6414	20.5552	20.5833	20.2978	20.8381	20.5271	20.7708	19.3244	20.5665	20.7562
QDL05672.1	putative N-methylproline demethylase	IHMA87_05470	70039	1	1.54	1	1.10005	0.00222349	-0.174995	1	-1.37252	1	-0.0974673	0.725287	16.9967	16.951	16.861	18.541	17.5963	18.789	17.8457	17.9202	18.343	18.3132	17.9311	18.1569
QDL01298.1	hypothetical protein IHMA87_00965	IHMA87_00965	14810	3	18.12	3	-4.15675	7.49471e-07	0.333501	0.403802	0.449659	0.267093	-4.0406	9.74124e-07	20.9441	21.6903	20.5181	20.8513	19.8352	21.1171	16.8413	16.9261	16.9149	20.7933	20.5215	21.4893
QDL04846.1	hypothetical protein IHMA87_04606	IHMA87_04606	31366	4	21.78	4	-2.88015	0.000117077	1.78271	0.00365194	2.58766	0.000271905	-2.0752	0.0013562	20.9541	19.4812	20.85	17.5282	17.5637	18.4304	17.2894	17.9054	17.45	19.321	20.5021	19.0474
QDL04701.1	hypothetical protein IHMA87_04453	IHMA87_04453	55783	4	14.43	4	-2.78643	0.00668686	1.55821	0.0857781	-0.230309	0.783885	-4.57495	0.000230077	19.7735	20.6373	16.5305	19.1225	19.0876	19.4222	16.0906	16.62	15.8714	21.0873	20.4617	20.7579
QDL00894.1	hypothetical protein IHMA87_00542	IHMA87_00542	11759	4	66.07	4	-2.76961	4.51795e-05	-0.280075	0.504536	1.02963	0.0291449	-1.45991	0.00479187	21.8642	21.9106	21.1692	20.3584	20.4595	21.0372	18.6979	19.4036	18.5337	20.5995	19.4207	20.9948
QDL05320.1	hypothetical protein IHMA87_05097	IHMA87_05097	25234	7	45.96	7	-2.47309	0.00543568	3.40459	0.000661246	2.34625	0.00736258	-3.53143	0.000505825	21.5896	23.488	21.3176	19.5638	20.0157	19.7769	19.9041	19.7394	19.3325	21.5313	23.8317	24.2072
QDL04840.1	hypothetical protein IHMA87_04600	IHMA87_04600	27296	2	10.67	2	-2.19799	0.000328423	0.426012	1	1.08416	0.0249483	-1.53985	1	19.5074	19.4821	19.5392	18.1739	18.9129	18.1895	16.3376	18.1628	17.4343	19.1053	19.1252	18.3238
QDL02408.1	Esterase TesA	IHMA87_02109	21122	2	20.4	2	-2.032	0.00930586	0.430578	0.511475	0.289441	0.657004	-2.17314	0.006389	19.8208	19.8427	19.9022	19.8833	19.3998	19.4143	19.7456	16.9908	16.7333	20.0696	20.2608	19.6587
QDL01622.1	hypothetical protein IHMA87_01293	IHMA87_01293	23594	9	50.88	9	-1.91197	5.48249e-06	-0.543104	0.0325436	0.195441	0.393036	-1.17342	0.000321024	24.4067	24.1054	24.1877	23.8366	24.1131	24.1637	22.7965	22.1958	21.9716	23.7908	23.4924	23.201
QDL04171.1	hypothetical protein IHMA87_03909	IHMA87_03909	11588	10	40	8	-1.88026	0.00461757	-0.577821	0.290629	0.905016	0.111146	-0.39742	0.460572	22.0238	22.5061	22.1002	20.0282	21.5868	22.3001	20.6177	20.6872	19.6845	20.9328	21.0834	20.1654
QDL04246.1	Outer membrane protein TolC	IHMA87_03985	53951	8	27.62	7	-1.70842	0.00948432	1.61502	0.0127734	0.698064	0.22012	-2.62537	0.000607762	21.2033	21.4775	20.762	20.4716	20.569	20.3078	20.3865	20.0651	17.8658	22.32	22.0715	21.802
QDL01855.1	hypothetical protein IHMA87_01528	IHMA87_01528	20804	2	18.56	2	-1.50368	0.00572511	-1.58964	0.00410772	0.100559	0.819583	0.186521	0.673267	19.6369	19.9118	19.9768	19.6882	19.7335	19.8021	18.7605	17.2256	19.0283	17.8673	17.743	18.8445
QDL04633.1	Exolysin ExlA	IHMA87_04382	171748	9	8.48	9	-1.44516	0.00238896	0.189881	0.607603	3.88341	7.64739e-07	2.24837	9.24106e-05	22.9594	22.6539	21.9364	18.8673	18.5697	18.4624	20.5162	21.7614	20.9366	18.4505	18.692	19.3266
QDL05290.1	hypothetical protein IHMA87_05066	IHMA87_05066	17503	5	43.45	5	-1.34077	0.00777991	0.581383	0.180723	1.17134	0.0158742	-0.750809	0.0927918	23.8959	22.5483	22.1607	21.4047	21.5684	22.1177	21.4745	21.349	21.7589	21.8155	22.3933	22.6261
QDL00474.1	hypothetical protein IHMA87_00114	IHMA87_00114	20990	6	50	6	-1.33027	0.00712462	0.408546	0.324945	1.15294	0.0152803	-0.585869	0.168501	23.1825	22.08	21.1904	21.1868	20.6963	21.111	20.6433	20.8243	20.9945	21.201	21.4542	21.5645
QDL00644.1	hypothetical protein IHMA87_00288	IHMA87_00288	27039	3	19.6	3	-1.27018	0.00875015	-0.810368	0.0650024	-0.067242	0.866865	-0.527059	0.207364	20.804	20.7709	20.6287	20.8211	20.6669	20.9174	19.6631	18.6932	20.0368	20.4036	20.4756	19.095
QDL04914.1	Fe(2+) transport protein A	IHMA87_04674	8236	3	52	3	-1.24651	0.00788688	0.928533	0.0333577	0.612001	0.135171	-1.56304	0.0019825	21.7591	21.7007	20.0644	20.7259	20.3706	20.5918	20.0373	19.8797	19.8677	21.2619	21.7494	21.4625
QDL03984.1	Flagellar motor switch protein FliN	IHMA87_03721	16604	3	35.03	3	-1.22776	0.00265774	1.20888	0.00293379	1.14916	0.00402238	-1.28749	0.00195042	22.0904	22.0458	22.1303	20.255	21.2016	21.3624	20.8286	20.447	21.3077	22.2997	22.4178	21.7282
QDL04076.1	Sensor protein PfeS	IHMA87_03813	50249	5	19.73	5	-1.2236	0.00545356	0.926784	0.023351	0.652578	0.0891228	-1.49781	0.00151415	20.6789	19.3428	19.3528	18.8636	18.875	19.6781	18.4818	18.7979	18.424	20.1377	19.923	20.1363
QDL06120.1	hypothetical protein IHMA87_05933	IHMA87_05933	20994	3	21.69	3	-1.16272	0.00395547	-1.35516	1	-0.523427	0.124564	-0.330985	0.31398	17.4285	17.7255	18.2826	18.6143	18.5755	17.8171	16.9023	16.3107	16.7354	17.3522	17.1235	16.4657
QDL02628.1	Threonine--tRNA ligase	IHMA87_02343	73048	20	39.69	19	-1.14679	0.00186624	0.14688	0.603304	1.68088	0.000110443	0.387208	0.187621	25.7991	25.8818	26.0162	24.237	24.136	24.2815	24.4016	24.3562	25.4989	24.02	24.5091	24.566
QDL04715.1	hypothetical protein IHMA87_04467	IHMA87_04467	111706	7	10.63	7	-1.14449	0.00429383	0.65136	0.063014	0.965129	0.0112909	-0.830723	0.0236272	21.4728	21.0713	20.0441	19.9796	19.6938	20.0194	19.5606	19.5262	20.068	20.702	20.3865	20.5584
QDL04844.1	hypothetical protein IHMA87_04604	IHMA87_04604	42441	3	11.17	2	-1.08184	0.00749696	1.50141	0.000931053	1.77358	0.000271997	-0.809676	0.0314635	19.2795	18.9981	19.5265	17.8087	16.9274	17.7474	17.9921	18.2948	18.2718	18.2577	19.4005	19.3295
QDL03023.1	hypothetical protein IHMA87_02746	IHMA87_02746	31733	2	9.51	2	-1.03262	0.00182382	-1.52481	1	2.14976	5.37638e-06	2.64195	1	20.7028	20.5604	20.3968	18.1669	18.2854	18.7584	20.086	19.4523	19.0239	16.7784	16.8785	16.9795
QDL01740.1	PTS system fructose-specific EIIB'BC component	IHMA87_01413	58762	9	28.55	8	-0.76296	0.000479533	1.04872	3.81989e-05	0.629599	0.0018561	-1.18208	1.369e-05	22.5841	23.0783	22.6247	22.0951	22.0341	22.2691	21.9001	22.1973	21.9009	23.3013	23.1839	23.0594
QDL05516.1	Magnesium-transporting ATPase, P-type 1	IHMA87_05310	100045	55	48.84	54	-2.02681	0.0309558	3.19089	0.00273312	2.36339	0.0151527	-2.85431	0.00541932	27.7948	30.1189	26.9287	25.7979	25.9603	25.9941	26.0696	26.4655	26.227	27.5119	29.5012	30.3119
QDL01246.1	hypothetical protein IHMA87_00912	IHMA87_00912	62613	2	6.91	2	-1.11024	0.0607704	2.16023	0.00211285	0.908572	0.114501	-2.3619	0.00115617	19.5136	17.4702	17.0292	16.6486	17.1984	17.4404	16.8413	16.9261	16.9149	19.4778	19.4126	18.8777
QDL05513.1	hypothetical protein IHMA87_05307	IHMA87_05307	58330	10	27.75	10	-4.52767	1	5.67237	0.000597125	5.21183	1	-4.98821	0.00147873	20.8998	24.1249	21.3515	16.934	16.8917	16.9149	17.556	17.5448	17.6923	19.612	23.6489	24.4968
QDL01042.1	Salicylate biosynthesis isochorismate synthase	IHMA87_00707	52019	4	12.39	4	-1.40856	1	2.22103	0.000163156	0.189112	1	-3.44048	3.94998e-06	18.1732	18.2373	18.4975	17.7961	18.0258	18.5188	16.8413	16.9261	16.9149	21.3539	19.5117	20.1382
QDL04310.1	hypothetical protein IHMA87_04049	IHMA87_04049	11023	2	35.85	2	-0.303931	0.208887	1.04516	0.000955336	2.23875	1.77338e-06	0.889659	0.00281876	22.1963	22.618	21.7877	20.0804	19.6206	20.1847	21.7903	21.8653	22.0345	21.2836	20.7542	20.9834
QDL04774.1	hypothetical protein IHMA87_04527	IHMA87_04527	37137	3	19.6	3	-0.596195	0.0978787	1.86094	0.000199756	2.14076	6.47223e-05	-0.316375	0.355469	20.8334	20.7343	20.6003	18.7118	19.3566	17.6774	20.234	19.944	20.2014	20.3525	20.5189	20.4572
QDL01117.1	hypothetical protein IHMA87_00782	IHMA87_00782	10430	5	64.65	5	-0.443014	0.0706066	1.03674	0.000801161	1.95872	4.41533e-06	0.47897	0.0535788	28.7747	28.9701	28.3137	27.0692	26.768	26.3451	28.2133	28.1229	28.3933	28.0315	27.7064	27.5547
QDL04309.1	Linoleate 9/13-lipoxygenase	IHMA87_04048	74553	10	23.5	10	0.115375	0.666506	1.11461	0.00159364	1.32399	0.000469747	0.324746	0.239896	22.2267	22.3518	21.6251	20.3942	20.6086	21.2287	22.2519	22.2077	22.09	22.1569	21.4678	21.9507
QDL05859.1	putative oxidoreductase	IHMA87_05662	85329	15	30.66	15	-0.914643	0.0068022	1.06281	0.00274261	1.14511	0.00168241	-0.83234	0.0114103	24.0835	23.8426	22.9333	22.2125	22.5937	22.6179	22.6083	22.8452	22.6619	23.844	23.4286	23.3399
QDL05622.1	Ribosomal protein S12 methylthiotransferase RimO	IHMA87_05417	83914	6	9.1	6	-0.619805	0.0399399	1.21957	0.000918772	1.08213	0.00207873	-0.757243	0.0162926	21.7504	21.8775	22.1418	20.8291	20.2779	21.4163	21.3941	21.2034	21.3128	22.0264	21.7501	22.4056
QDL01398.1	Respiratory nitrate reductase 1 alpha chain	IHMA87_01068	141090	32	38.14	29	-0.300133	0.0708376	1.02757	4.12111e-05	0.864987	0.000167984	-0.46272	0.0109557	25.1265	24.8087	25.3134	23.9705	24.2163	24.4668	24.7519	24.8129	24.7835	25.2953	25.25	25.1911
QDL05107.1	hypothetical protein IHMA87_04874	IHMA87_04874	17489	3	17.95	3	0.468438	0.153194	1.68706	0.000239561	0.560848	0.0939449	-0.657777	0.0551333	20.9359	20.0003	21.4267	20.3061	20.4106	19.9638	21.5205	21.0454	21.2025	21.9586	22.0051	21.778
QDL03566.1	hypothetical protein IHMA87_03292	IHMA87_03292	15973	2	45.21	2	0.301191	0.401456	1.48365	0.00152701	0.614232	0.104269	-0.568228	0.129337	18.045	18.3809	17.0837	17.174	16.8792	17.6137	17.8524	17.9893	18.5715	18.318	18.935	18.8649
QDL05718.1	Glutamate synthase [NADPH] small chain	IHMA87_05516	52637	5	19.08	5	0.2583	0.299492	1.15249	0.000642288	0.372868	0.145289	-0.521326	0.0517113	21.3465	20.7061	20.4805	20.0898	20.6202	20.7045	21.1775	20.819	21.3115	21.6835	21.6395	21.5489
QDL03073.1	High-affinity gluconate transporter	IHMA87_02796	47287	4	16.89	4	0.346038	0.512634	1.62459	0.00971833	-0.0977874	0.851705	-1.37634	0.0223345	21.7195	21.4232	21.0618	21.6051	21.4171	21.4757	20.6291	22.3362	22.2773	23.8107	23.4876	22.0734
QDL00988.1	hypothetical protein IHMA87_00640	IHMA87_00640	14503	3	37.23	3	0.979131	1	1.02893	0.00760381	-0.604942	1	-0.65474	0.0600149	19.7548	20.0512	19.4988	19.7839	20.7268	20.609	21.0308	20.094	21.1175	21.3998	21.5324	21.2743
QDL01122.1	hypothetical protein IHMA87_00787	IHMA87_00787	9162	1	22.5	1	-0.0246237	1	1.21131	0.000509502	0.742731	1	-0.493199	0.0673337	17.7121	17.6292	17.6275	16.934	16.8917	16.9149	17.9823	17.3103	17.6024	18.7169	17.6923	17.9653
QDL06319.1	hypothetical protein IHMA87_06134 (plasmid)	IHMA87_06134	36839	2	5.44	2	-0.19301	1	1.68546	0.0039297	1.13577	1	-0.7427	0.131447	18.9306	19.338	19.0173	18.1734	17.0555	18.6498	18.6519	19.0671	18.988	20.3935	18.7135	19.828
QDL06345.1	hypothetical protein IHMA87_06160 (plasmid)	IHMA87_06160	32479	2	10	2	0.744181	1	-1.25003	0.000535167	-0.826075	0.00791941	1.16814	0.000873795	18.697	19.5173	19.4749	20.0571	20.2609	19.8496	20.0055	20.121	19.7954	18.7778	18.4341	19.2054
QDL00841.1	hypothetical protein IHMA87_00488	IHMA87_00488	19616	2	13.45	2	0.955119	0.066427	-1.84457	0.002616	-0.556255	0.257928	2.24343	0.000686032	18.7159	19.4447	19.8953	19.7947	20.1737	19.7563	20.2451	20.3587	20.3175	18.9695	18.3515	16.87
QDL02442.1	Free methionine-R-sulfoxide reductase	IHMA87_02145	17500	3	18.75	3	0.384685	0.220891	-1.04997	0.00515828	-0.318136	0.305564	1.11652	0.0035531	19.2223	19.2255	18.8614	19.3212	19.8224	19.1201	19.7097	19.7206	19.033	18.2671	18.9498	17.8969
QDL00478.1	hypothetical protein IHMA87_00118	IHMA87_00118	17111	1	6	1	0.478043	1	-1.11194	0.00136283	-0.801534	0.0101097	0.788454	1	17.2983	17.592	17.3074	17.9799	18.2947	18.3276	17.6391	17.9248	18.0679	16.6074	16.93	17.729
QDL05666.1	ADP-ribose pyrophosphatase	IHMA87_05463	23133	3	24.39	3	-0.182217	0.627175	-1.5508	0.0016573	-0.829855	0.0456682	0.538724	0.169343	18.477	19.4299	20.15	20.1257	20.1668	20.2539	19.068	19.3087	19.1335	18.2726	18.4436	19.1779
QDL06469.1	hypothetical protein IHMA87_06284 (plasmid)	IHMA87_06284	8065	1	14.29	1	-0.0712702	1	-1.46085	3.64014e-06	-0.259211	0.135922	1.13037	1	19.2583	19.2215	19.4637	19.3634	19.9404	19.4173	19.2945	19.1889	19.2463	18.3184	18.0687	17.9514
QDL00606.1	Alkyl hydroperoxide reductase AhpD	IHMA87_00248	16315	2	20.69	2	-0.248025	0.348139	-1.03902	0.00207078	-0.400993	0.1426	0.389999	0.152711	19.2596	19.4967	19.3249	20.172	19.3152	19.7969	18.8381	19.3805	19.1185	18.4223	18.5562	19.1886
QDL00396.1	Putative transcriptional regulator	IHMA87_00036	22860	4	23.67	4	0.191991	0.530042	-1.01811	0.0062451	-0.413171	0.191832	0.796932	0.0223356	21.5237	21.4535	20.6786	21.8516	21.5471	21.4967	21.5801	21.4551	21.1966	21.0533	20.8151	19.9726
QDL01598.1	HTH-type transcriptional regulator RcdA	IHMA87_01269	26427	2	12.66	2	-0.101508	1	-2.02604	0.00578556	-0.463461	0.442567	1.46107	0.0303881	19.3447	19.8011	19.3568	20.4027	19.6519	19.8383	20.3137	19.2716	18.6127	19.3642	17.2287	17.2219
QDL00424.1	hypothetical protein IHMA87_00064	IHMA87_00064	15726	2	31.88	2	-0.390013	0.186352	-1.05336	0.00331537	0.108738	0.700699	0.772081	0.0185308	19.6078	19.968	20.1123	19.6348	20.2095	19.5175	19.774	19.1915	19.5526	19.1978	18.782	18.222
QDL03442.1	hypothetical protein IHMA87_03167	IHMA87_03167	32270	1	4.32	1	0.357648	1	-2.46578	5.52708e-07	-0.069222	0.759095	2.7542	1	19.7155	19.2983	18.8122	18.9998	19.5482	19.4856	19.6624	19.4727	19.7639	16.7784	16.8785	16.9795
QDL06000.1	Ribonuclease T	IHMA87_05807	20023	1	8.84	1	0.488694	1	-2.15666	2.2274e-05	0.0596745	0.841005	2.70503	1	18.9922	19.1594	19.1338	19.3221	18.7013	19.0829	20.0891	19.8664	18.796	16.7784	16.8785	16.9795
QDL03034.1	Ferrichrome-iron receptor	IHMA87_02757	89409	35	64.73	34	-0.488091	0.332652	0.306098	0.537515	7.11111	3.96682e-08	6.31692	1.22736e-07	27.2574	26.8699	26.5199	20.0025	18.7803	20.5311	26.2478	26.4257	26.5095	19.6295	19.5429	21.0598
QDL03025.1	Zinc import ATP-binding protein ZnuC	IHMA87_02748	27053	11	64.14	11	-0.370614	0.410265	1.35275	1	6.16001	5.69047e-08	4.43664	1.24103e-06	24.6678	24.5865	23.9766	18.6588	18.9601	17.1319	24.1079	24.023	23.988	20.1735	19.2388	19.3967
QDL03029.1	hypothetical protein IHMA87_02752	IHMA87_02752	19907	4	30.17	4	-0.512129	0.0637249	1.18701	1	6.11988	2.5514e-10	4.42074	6.14141e-09	23.1415	23.598	22.3608	16.934	16.8917	16.9149	22.6575	22.5557	22.3507	18.1091	18.0685	18.1241
QDL03039.1	hypothetical protein IHMA87_02762	IHMA87_02762	49321	10	39.06	10	-0.653814	0.00569554	1.75531	1	6.00945	2.01973e-11	3.60033	3.11139e-09	23.3401	22.9855	22.4433	16.934	16.8917	16.9149	22.4028	22.2888	22.1159	18.685	18.6802	18.6414
QDL03030.1	hypothetical protein IHMA87_02753	IHMA87_02753	44951	4	22.83	4	-0.423781	0.301867	-0.592892	1	5.12701	1.23216e-07	5.29612	9.05266e-08	22.322	22.4921	21.2052	17.1472	16.33	17.1612	21.0123	22.0526	21.6831	16.6376	16.2294	15.9927
QDL04245.1	Serralysin	IHMA87_03984	50411	15	65.14	14	-0.776907	0.176944	1.27052	0.0389142	4.93642	3.33058e-06	2.889	0.000301967	26.1946	26.5233	24.8367	21.9143	21.1115	19.7196	25.0982	24.8047	25.321	22.2624	22.1951	22.0993
QDL03026.1	Manganese ABC transporter substrate-binding lipoprotein	IHMA87_02749	33969	4	21.02	4	-0.173983	0.595271	0.696953	1	4.91604	2.59482e-08	4.0451	1.66758e-07	22.318	22.0187	21.152	16.934	16.8917	16.9149	22.2885	21.5575	21.1208	17.5511	17.6255	17.6548
QDL03027.1	hypothetical protein IHMA87_02750	IHMA87_02750	19411	3	51.61	2	-0.461234	0.198391	-0.387579	1	4.41121	1.22785e-07	4.33756	1.4403e-07	21.4535	21.6108	20.5849	17.0767	16.2495	17.0895	21.1269	20.7995	20.3391	16.802	16.2349	16.216
QDL03046.1	L-ornithine N(5)-monooxygenase	IHMA87_02769	49783	6	20.99	6	0.396573	0.510413	-0.0347612	1	3.70614	8.10915e-05	4.13747	3.24152e-05	21.8573	21.1482	18.8536	16.934	16.8917	16.9149	21.167	20.9542	20.9276	16.7784	16.8785	16.9795
QDL05398.1	Hemin receptor	IHMA87_05184	84575	15	30.89	14	-0.239591	0.406947	0.56882	0.0669451	2.73798	1.7761e-06	1.92957	3.8741e-05	23.9609	23.313	22.5366	20.4572	20.6189	20.5205	22.8803	23.0292	23.1822	21.0734	21.1292	21.1004
QDL04746.1	hypothetical protein IHMA87_04499	IHMA87_04499	30920	4	28.06	4	-0.659137	0.327958	0.607369	0.365616	2.17738	0.00681284	0.910871	0.185679	22.9741	23.0163	23.1861	21.0212	20.8643	20.7589	21.0437	23.0343	23.1209	20.673	20.8336	22.9598
QDL06071.1	Lactate utilization protein A	IHMA87_05879	44618	2	5.88	2	-0.277374	0.584189	0.546115	1	1.83569	0.00383987	1.0122	0.0660133	20.0178	19.9219	19.9111	17.4312	18.2696	18.6429	19.9514	19.6726	19.3946	17.3922	18.9889	19.6009
QDL03041.1	Pyoverdine export/recycling transporter outer membrane subunit OpmQ	IHMA87_02764	51186	3	14.19	2	-0.608593	0.0536353	-0.276857	1	1.79239	7.48433e-05	1.46066	1	19.3078	18.989	19.0343	17.5939	16.8463	17.5138	18.1937	18.7211	18.5905	17.4761	16.4639	17.1834
QDL00473.1	hypothetical protein IHMA87_00113	IHMA87_00113	29914	3	20.08	2	0.034713	0.945618	1.98228	1	1.63642	0.00806741	-0.311154	1	20.1614	20.4978	18.1561	17.9188	17.9439	18.0433	19.9067	19.8056	19.2071	19.7761	19.8479	20.229
QDL01370.1	Fe(3+) dicitrate transport protein FecA	IHMA87_01040	85332	7	13.39	7	-0.700375	0.0801419	0.404643	0.286864	1.48265	0.00207613	0.37763	0.31847	22.4119	22.5276	21.5429	21.0871	20.7191	20.2283	20.9447	21.2114	22.2251	21.1312	21.0407	21.0765
QDL05744.1	hypothetical protein IHMA87_05543	IHMA87_05543	14992	3	28.26	3	-0.308391	0.3369	0.564234	0.094762	1.43993	0.000832421	0.567307	0.0932137	20.6107	20.7936	20.9517	19.7235	19.6465	18.6662	20.5667	20.2399	20.6243	20.4421	19.8244	19.4624
QDL01113.1	Toxin RTX-I translocation ATP-binding protein	IHMA87_00778	79621	11	20.58	11	0.0808245	0.76295	0.401401	0.154764	1.30324	0.000541489	0.982665	0.00368	22.8975	23.1651	23.493	21.7415	21.7513	22.153	23.0239	23.6582	23.116	22.7682	22.232	21.8499
QDL01274.1	hypothetical protein IHMA87_00940	IHMA87_00940	15998	3	26.57	3	-0.169583	0.661718	1.14352	0.0124796	1.24172	0.0080128	-0.0713822	0.853282	20.2549	20.5238	19.8369	19.8034	18.6609	18.4262	19.765	20.5484	19.7936	20.1265	20.5026	19.6921
QDL00468.1	Cytochrome c oxidase subunit 2	IHMA87_00108	41063	6	25.14	6	-0.722302	0.0425658	0.737733	0.0391131	1.07256	0.00624077	-0.387478	0.241074	21.534	21.7918	21.4284	20.5665	20.5069	20.4632	20.0391	21.0313	21.517	21.0125	21.1648	21.5725
QDL01114.1	Colicin V secretion protein CvaA	IHMA87_00779	46522	10	43.26	9	-0.281595	0.373862	0.460696	0.158786	1.0571	0.00579268	0.314809	0.322555	23.0309	23.3269	23.3257	22.1492	21.8583	22.5047	23.4359	22.7161	22.6867	23.3007	22.2739	22.3197
QDL04249.1	hypothetical protein IHMA87_03988	IHMA87_03988	41170	11	41.3	11	-0.980962	0.00168903	0.864489	0.0038096	1.01879	0.00130637	-0.826662	0.00499454	25.0619	25.0467	24.4383	23.7034	23.6987	24.0885	23.8156	23.8016	23.9869	24.2107	24.965	24.9084
QDL03069.1	hypothetical protein IHMA87_02792	IHMA87_02792	37818	1	2.54	1	-0.0421112	1	-0.221774	0.13312	-2.39265	7.45393e-09	-2.21298	1	16.9967	16.951	16.861	19.5492	19.421	19.0164	16.8413	16.9261	16.9149	18.9616	19.2342	19.1255
QDL05492.1	hypothetical protein IHMA87_05285	IHMA87_05285	22727	3	20.98	3	1.347	0.0256038	-1.08934	0.0601353	-1.82383	0.00529691	0.612511	0.260955	18.7879	19.8907	18.3197	20.9879	20.5641	20.9178	20.7884	20.7396	19.5113	18.8975	19.7128	20.5914
QDL02173.1	hypothetical protein IHMA87_01864	IHMA87_01864	31163	3	16.97	3	0.736529	0.0226832	0.197794	0.486435	-1.14571	0.00187559	-0.606978	0.0509224	19.6276	18.9189	19.6297	20.5467	20.0773	20.9893	20.3873	19.7734	20.2251	20.8743	20.8521	20.4803
QDL01047.1	Phenyloxazoline synthase MbtB	IHMA87_00712	156015	33	40.6	31	-0.225128	0.701256	0.494272	0.406349	-4.91084	6.20087e-06	-5.63024	1.8072e-06	19.9729	19.1433	17.9096	23.9569	23.9429	23.8585	19.3382	19.5386	17.4735	24.5475	24.2563	24.4373
QDL01045.1	2,3-dihydroxybenzoate-AMP ligase	IHMA87_00710	59708	9	31.26	9	2.29102	1	0.623108	0.00132139	-4.84523	1.08954e-11	-3.17732	6.99272e-10	16.9967	16.951	16.861	21.9785	21.8063	21.5596	19.2217	19.1842	19.2758	22.6599	22.3982	22.1556
QDL01048.1	Phenyloxazoline synthase MbtB	IHMA87_00713	197068	31	25.04	30	-0.640858	1	0.885838	0.102878	-3.91374	1.2816e-05	-5.44043	6.54249e-07	21.2638	19.1165	18.9343	23.9275	23.6937	23.4347	19.1075	19.0169	19.2678	24.7746	24.4281	24.5107
QDL01053.1	hypothetical protein IHMA87_00718	IHMA87_00718	43330	5	22.95	5	-1.25192	1	0.704185	0.0783423	-3.64828	1.39248e-06	-5.60438	2.43342e-08	19.6422	19.6344	19.1507	22.9694	23.0335	23.3693	18.2282	19.1096	17.3338	23.9118	23.6783	23.8946
QDL01052.1	Fe(3+)-pyochelin receptor	IHMA87_00717	79952	37	68.57	36	-0.656755	0.0197859	0.743417	0.0105932	-3.55757	3.54209e-08	-4.95774	1.41812e-09	24.339	24.1466	23.2458	27.4833	27.433	27.4879	23.0611	23.3722	23.3279	28.356	28.1186	28.1597
QDL01050.1	Lipid A export ATP-binding/permease protein MsbA	IHMA87_00715	61493	14	35.96	14	-0.8234	0.26355	1.01661	0.17429	-3.55321	0.000458004	-5.39322	1.55099e-05	22.1779	21.0513	19.1642	24.2732	24.3113	24.4686	20.2039	20.9461	18.7732	25.5606	25.3376	25.2047
QDL03044.1	hypothetical protein IHMA87_02767	IHMA87_02767	37349	12	61.93	12	-0.914813	0.0471431	0.0082323	0.984152	-3.26153	1.10302e-05	-4.18457	1.17146e-06	21.0558	22.2497	22.222	25.2983	25.0295	24.9844	20.1839	20.7737	21.8255	25.1657	25.1276	25.0435
QDL01049.1	hypothetical protein IHMA87_00714	IHMA87_00714	37758	7	26.93	7	-2.07116	1	0.968131	0.000340264	-3.25819	6.47047e-09	-6.29748	9.96091e-12	19.4066	18.6984	18.7909	22.3841	22.255	22.0313	16.8413	16.9261	16.9149	23.389	23.0485	23.1372
QDL01051.1	Iron import ATP-binding/permease protein IrtB	IHMA87_00716	60897	18	45.47	18	-0.684769	0.0925555	0.802624	0.0542719	-3.21914	5.41974e-06	-4.70653	1.63418e-07	23.3711	22.5168	21.6477	25.6761	25.6176	25.8993	21.322	22.147	22.0124	26.6942	26.4388	26.4679
QDL01147.1	Beta-lactamase	IHMA87_00812	43365	13	47.61	11	0.15889	1	-0.192567	0.333762	-3.14522	1.35134e-08	-2.79377	4.22662e-08	20.3238	20.3109	20.4717	23.8316	23.4241	23.2863	20.5878	20.2087	20.7866	23.1114	23.5902	23.2628
QDL02336.1	Aminopeptidase	IHMA87_02035	57410	20	57.94	19	-0.0452843	0.818669	-0.288657	0.164451	-1.70233	4.87469e-06	-1.45896	1.89278e-05	24.8288	24.6813	24.163	26.2608	26.3254	26.194	24.4029	24.7386	24.396	25.6529	26.1678	26.0935
QDL01046.1	Regulatory protein PchR	IHMA87_00711	32343	6	31.19	6	-2.37775	1	0.77772	0.0032433	-1.65992	9.49076e-06	-4.81538	3.97807e-10	19.8921	19.104	19.0273	21.0611	20.9067	21.0353	16.8037	17.0257	17.0607	21.9243	21.6921	21.7199
QDL00387.1	hypothetical protein IHMA87_00027	IHMA87_00027	36608	8	46.34	8	-0.0993336	0.347153	-0.463164	0.000984165	0.706119	3.68856e-05	1.06995	9.20907e-07	24.127	24.1803	24.2948	23.3686	23.5471	23.568	24.2018	24.0243	24.078	23.0572	23.1328	22.9042
QDL02196.1	N-acetyl-alpha-D-glucosaminyl L-malate synthase	IHMA87_01887	56576	7	22.29	6	0.159692	0.333019	-0.586573	0.00387814	0.42464	0.0221465	1.17091	2.182e-05	21.626	21.5916	21.4239	21.1091	21.2268	21.0316	21.8149	21.4698	21.8359	20.5889	20.2195	20.7995
QDL05183.1	Kojibiose phosphorylase	IHMA87_04955	85252	7	15.52	6	0.878435	0.0069941	-0.815593	0.0105281	-0.450146	0.113789	1.24388	0.000739007	22.1064	22.1426	22.9178	22.8918	22.7417	22.8838	23.0234	23.5508	23.228	22.4524	22.0199	21.5982
QDL01038.1	Bacterioferritin	IHMA87_00703	17940	10	83.77	10	1.41161	0.0141297	-0.997691	0.0623964	-0.783849	0.130456	1.62545	0.00659534	23.2996	23.7375	25.6511	24.7244	25.0047	25.3106	25.5431	25.7073	25.6726	23.9639	24.0284	24.0543
QDL02128.1	Glucose 1-dehydrogenase 1	IHMA87_01815	26525	3	18.95	3	0.900474	0.0418555	-0.925022	0.0375528	-0.421224	0.300708	1.40427	0.00455889	20.0613	18.4801	19.329	20.0793	19.1035	19.9514	20.1715	20.1778	20.2225	18.3322	18.8805	19.1463
QDL02499.1	DNA replication and repair protein RecF	IHMA87_02206	95872	4	8.01	4	1.38865	0.148607	-2.03852	0.0444469	-0.580513	0.52764	2.84666	0.00936747	20.1326	15.8605	19.0487	18.9021	18.746	19.1352	19.9632	20.479	18.7656	16.8361	16.5805	17.2511
QDL02029.1	Cation/acetate symporter ActP	IHMA87_01710	58800	1	1.27	1	0.47153	0.21852	-0.476956	0.213663	0.195186	0.598672	1.14367	0.00975758	19.9563	20.246	19.7506	19.8602	19.5579	19.9493	20.1632	20.9463	20.258	18.662	19.0654	20.2091
QDL06073.1	putative FAD-linked oxidoreductase	IHMA87_05881	53738	2	6.61	2	0.429028	0.24602	-0.534809	0.155527	0.17235	0.631245	1.13619	0.00853689	19.6952	19.533	19.1098	19.2785	19.1261	19.4163	19.6008	20.1763	19.8479	17.8817	18.8126	19.5222
QDL03305.1	4-hydroxy-3-methylbut-2-enyl diphosphate reductase	IHMA87_03029	33720	16	71.52	15	1.2862	0.019082	-0.613231	0.212729	-0.202519	0.669576	1.69691	0.00423321	24.2804	24.5182	24.0966	24.5347	24.3796	24.5885	26.0497	24.5085	26.1957	22.9766	24.3796	24.3069
QDL04873.1	Ferredoxin--NAD(P)(+) reductase (naphthalene dioxygenase ferredoxin-specific)	IHMA87_04633	33990	3	17.8	3	1.60051	0.0179952	-0.74861	0.215682	0.0525722	0.927872	2.40169	0.00172014	18.1151	17.9324	17.6583	17.6375	18.5328	17.3778	19.5357	19.4054	19.5663	16.183	18.7031	16.4162
QDL01587.1	Alcohol dehydrogenase [acceptor]	IHMA87_01258	60471	17	56.73	16	0.500061	0.0285536	-0.567207	0.0158501	0.0130151	0.948253	1.08028	0.000254689	23.3958	23.3674	23.0299	23.6532	23.0976	23.0033	23.6759	23.9043	23.7131	22.3793	22.7895	22.8837
QDL04349.1	hypothetical protein IHMA87_04090	IHMA87_04090	12328	2	18.02	2	-0.94031	0.00726495	0.835889	0.0136805	0.754697	0.0224841	-1.0215	0.0044776	21.4103	21.408	21.3439	19.8909	21.0155	20.9918	20.7125	20.0967	20.5321	21.4704	21.661	21.2744
QDL03107.1	Gluconate 2-dehydrogenase cytochrome c subunit	IHMA87_02830	46759	11	43.74	11	-0.607276	0.000858593	0.14079	0.30247	-0.332138	0.0281657	-1.0802	8.2331e-06	22.7774	22.3175	22.7084	22.9214	22.9109	22.9675	22.0663	22.0873	21.828	23.1523	23.0907	22.9792
QDL05813.1	hypothetical protein IHMA87_05613	IHMA87_05613	54021	14	44.22	14	-0.721917	0.00213358	0.833414	0.000796412	0.436138	0.0325664	-1.11919	8.25753e-05	24.8848	24.7732	24.5519	24.3479	24.293	24.2606	24.1631	24.0466	23.8345	25.4299	25.2556	24.7163
QDL04913.1	Fe(2+) transporter FeoB	IHMA87_04673	82429	25	50.78	25	-0.901583	0.00979818	0.848664	0.0134664	0.467577	0.129906	-1.28267	0.00109997	26.0547	26.3132	25.1695	25.2555	25.3369	25.5422	24.6776	25.4145	24.7405	26.0778	26.2673	26.3355
QDL04912.1	putative [Fe-S]-dependent transcriptional repressor	IHMA87_04672	8501	1	18.75	1	-2.27075	1	0.643726	0.244704	0.644049	0.244483	-2.27042	0.00142716	19.2358	19.3085	19.1926	18.7855	18.5068	18.5125	17.6802	15.366	17.8784	19.2921	19.3412	19.1026
QDL03019.1	hypothetical protein IHMA87_02742	IHMA87_02742	46956	10	49.43	10	-1.25448	0.0119974	0.783749	0.0847101	0.436846	0.311199	-1.60139	0.00292014	23.2949	23.6503	22.985	21.9957	23.3653	23.2588	21.3146	22.3986	22.4536	23.263	23.8287	23.8793
QDL02084.1	2-dehydro-3-deoxy-phosphogluconate aldolase	IHMA87_01765	23898	5	33.64	5	-0.759273	0.0275774	0.0224062	0.940877	-0.224556	0.463543	-1.00624	0.00661168	21.0263	21.0575	21.2092	21.5016	21.4623	21.0027	19.5441	20.635	20.8361	21.434	21.4983	21.1015
QDL05772.1	Glycine betaine transport ATP-binding protein OpuAA	IHMA87_05571	30725	5	25.36	4	-0.898127	0.0100805	0.362026	0.230816	0.175797	0.549366	-1.08436	0.00337188	21.2932	21.6432	21.3565	21.2512	21.6774	20.8369	20.5082	20.02	21.0703	21.3154	21.8776	21.6586
QDL04205.1	Glutathione peroxidase BsaA	IHMA87_03943	20217	1	7.61	1	-0.938844	0.00069141	0.167134	0.409717	0.105016	0.600592	-1.00096	0.000431653	19.125	19.5019	19.4214	19.4992	18.9593	19.2747	18.4411	18.6996	18.091	19.5788	19.1844	19.4714
QDL06318.1	hypothetical protein IHMA87_06133 (plasmid)	IHMA87_06133	21507	17	80	17	-0.73906	0.000206975	0.605019	0.000919762	0.0460274	0.731185	-1.29805	1.66371e-06	26.3721	26.2062	26.0608	25.988	26.1625	26.3505	25.6026	25.2991	25.5202	26.8734	26.7751	26.6676
QDL01044.1	Thioesterase PikA5	IHMA87_00709	27723	3	26.69	3	-0.0421112	1	0.566846	0.0866805	-1.80836	1	-2.41732	1.06426e-05	16.9967	16.951	16.861	18.8491	18.681	18.7037	16.8413	16.9261	16.9149	19.8286	19.6979	18.4079
QDL06202.1	hypothetical protein IHMA87_06015	IHMA87_06015	29050	4	24.62	4	-0.599141	0.0510692	0.830617	0.0118156	0.305663	1	-1.12409	0.00196233	21.4886	21.8631	21.8125	21.7858	21.367	21.0944	21.7216	21.0555	20.5898	22.3676	22.3096	22.0619
QDL02195.1	hypothetical protein IHMA87_01886	IHMA87_01886	36393	4	19.45	4	0.0313615	0.893959	0.112261	0.635098	0.984841	0.00158268	0.903942	0.00277875	21.1526	21.2245	21.3954	20.0846	20.0918	20.6415	21.2014	21.2775	21.3877	20.9257	19.9985	20.2305
QDL03856.1	hypothetical protein IHMA87_03592	IHMA87_03592	22152	6	45.54	6	-0.68989	0.0242371	0.476912	0.0966386	0.88369	0.0068128	-0.283112	0.301931	22.1859	22.4609	21.9183	20.9683	21.6592	21.2864	21.7826	21.5969	21.1159	21.5587	22.2436	21.5424
QDL00664.1	hypothetical protein IHMA87_00309	IHMA87_00309	16829	1	13.55	1	-0.878044	0.00233628	0.632303	0.0154418	0.848953	0.00290088	-0.661394	0.0122798	22.692	22.8827	23.1954	22.3461	21.7926	22.0846	21.7601	22.5202	21.8557	22.7413	22.627	22.7519
QDL03975.1	Flagellar biosynthesis protein FlhF	IHMA87_03712	46429	3	11.42	3	-0.210351	0.308852	0.451715	0.0441048	0.829468	0.00175567	0.167401	0.413498	20.7187	20.4294	20.2284	19.6904	19.7289	19.4688	20.2468	20.3179	20.1808	20.4063	19.6202	20.2168
QDL00960.1	hypothetical protein IHMA87_00612	IHMA87_00612	73134	7	14.39	7	-0.340696	0.160714	0.0752421	0.744822	0.828543	0.00422385	0.412605	0.096426	21.9802	21.7442	21.7979	21.2097	21.035	20.792	21.5771	21.3417	21.5814	21.3565	20.4931	21.4127
QDL00453.1	Actin cross-linking toxin VgrG1	IHMA87_00093	72297	7	16.1	7	0.0760208	0.735734	0.712513	0.00869388	0.818341	0.00388163	0.181848	0.425805	22.0199	21.9281	21.897	21.6804	21.002	20.7075	22.0212	22.2347	21.8172	21.7153	21.7805	22.0316
QDL01065.1	hypothetical protein IHMA87_00730	IHMA87_00730	16220	5	45.95	5	-0.411532	0.0530973	0.139638	0.47393	0.795729	0.00172123	0.244559	0.221727	24.1657	24.2946	24.0667	23.206	23.5076	23.4262	23.6338	23.5836	24.0749	23.1311	23.7863	23.6413
QDL05482.1	Glycerophosphodiester phosphodiesterase	IHMA87_05274	34070	9	32.8	9	-0.0904693	0.644561	0.299039	0.147026	0.785701	0.00204859	0.396193	0.0639199	24.8234	24.5309	24.8124	24.1825	23.4538	24.1733	24.4777	24.6149	24.8027	24.3336	24.1942	24.1789
QDL01116.1	hypothetical protein IHMA87_00781	IHMA87_00781	65101	21	55.8	21	0.0616537	0.738806	0.814967	0.0010923	0.758126	0.00178919	0.00481216	0.979177	25.2468	25.4032	24.9036	24.3574	24.4313	24.4906	25.3889	25.2005	25.1492	25.6217	24.9362	25.1662
QDL03360.1	hypothetical protein IHMA87_03084	IHMA87_03084	9605	2	38.1	2	-0.89938	0.000457922	0.544698	0.0113408	0.752232	0.00162724	-0.691846	1	20.3324	20.8423	20.4872	20.1177	19.4453	19.8422	19.7755	19.5854	19.6029	20.3935	20.2814	20.3644
QDL00970.1	hypothetical protein IHMA87_00622	IHMA87_00622	22670	6	48.33	6	-0.349639	0.0831517	0.148589	0.432375	0.750563	0.00204294	0.252335	0.194929	22.1909	22.3533	21.9458	21.5934	21.392	21.253	21.9234	21.7766	21.7411	21.9113	21.5858	21.1871
QDL04423.1	putative lipoprotein YiaD	IHMA87_04164	31438	5	27.65	5	-0.747621	1.42497e-05	0.666711	3.80181e-05	0.650603	4.66826e-05	-0.76373	1.18313e-05	22.6908	22.7529	22.9149	22.1918	22.0951	22.12	21.9508	22.0893	22.0757	22.925	22.7199	22.7621
QDL02995.1	p-hydroxybenzoic acid efflux pump subunit AaeA	IHMA87_02718	36578	4	16.47	3	-0.781561	0.00215559	0.380499	0.0739797	0.633499	0.0077328	-0.528561	0.0197453	21.0401	20.9911	21.1488	20.0665	20.562	20.6511	20.4231	20.0091	20.4032	20.9382	20.4877	20.9951
QDL00892.1	Inner membrane protein YhaI	IHMA87_00540	13294	3	31.62	3	-0.269338	0.18319	0.360336	0.0847676	0.632463	0.00727714	0.00278856	0.988477	25.7715	25.9222	25.6353	24.9995	24.979	25.4531	25.4315	25.6279	25.4616	25.2057	25.4077	25.8992
QDL04925.1	Iron-regulated protein A	IHMA87_04685	47298	33	71.97	32	-0.47305	0.0242113	0.611828	0.00643687	0.62393	0.00574605	-0.460947	0.0272003	29.3816	29.3699	28.6429	28.3806	28.5978	28.5442	28.5742	28.6405	28.7605	29.0741	29.1104	29.1735
QDL02252.1	hypothetical protein IHMA87_01946	IHMA87_01946	14129	12	63.28	11	-0.626921	0.00267153	0.610994	0.00314576	0.620616	0.00284961	-0.617299	0.00294828	27.3894	27.1579	27.1839	26.7352	26.6574	26.4767	26.7769	26.2669	26.8066	27.3279	27.329	27.0454
QDL02194.1	hypothetical protein IHMA87_01885	IHMA87_01885	50845	12	41.32	12	-0.0439624	0.668644	0.20427	0.0676828	0.569384	0.000196567	0.321151	0.00917556	23.8235	23.6227	23.9308	23.1606	23.1733	23.335	23.7107	23.7693	23.7651	23.5002	23.363	23.4184
QDL00412.1	Putative lipoprotein/NMB1162	IHMA87_00052	22945	5	37.1	5	-0.297531	0.0692353	0.944302	7.31397e-05	0.566839	0.0030808	-0.674994	0.000958587	22.111	21.833	21.5043	21.2436	21.3103	21.1939	21.6679	21.3557	21.5321	22.2355	22.2344	22.1108
QDL01552.1	Phage shock protein A	IHMA87_01223	24878	15	51.52	15	-0.492104	0.0102698	0.718127	0.000978744	0.566247	0.0046244	-0.643984	0.00205652	27.4772	27.5178	26.9788	26.7705	26.8157	26.6889	27.0192	26.6256	26.8527	27.4817	27.5931	27.3547
QDL01064.1	Efflux pump periplasmic linker BepF	IHMA87_00729	39381	14	60.54	14	-0.381874	0.0136072	0.0152151	0.907547	0.553499	0.00148789	0.15641	0.248875	25.8069	25.8623	25.8341	25.2946	25.2924	25.2558	25.3981	25.3948	25.5648	24.9924	25.5351	25.3609
QDL05309.1	cyclic diguanylate-regulated TPS partner B, CdrB	IHMA87_05085	63236	27	63.73	27	-0.0381757	0.661349	0.124104	0.173041	0.54903	7.02087e-05	0.38675	0.00102593	26.512	26.4768	26.5521	25.9687	26.0023	25.9228	26.5006	26.3607	26.565	26.1336	26.0077	26.1247
QDL01463.1	hypothetical protein IHMA87_01134	IHMA87_01134	19012	13	74.18	12	-0.602316	0.000761252	0.260578	0.066059	0.545675	0.00151682	-0.317218	0.0308487	26.7863	27.1172	26.8906	26.3327	26.4804	26.344	26.3342	26.1561	26.4968	26.5985	26.8065	26.5339
QDL05016.1	Lipopolysaccharide export system protein LptA	IHMA87_04782	19265	7	48	7	-0.0587226	0.724252	0.76039	0.000846672	0.531539	0.00824045	-0.287574	0.10597	26.7794	26.7037	26.829	26.0776	26.001	26.6389	26.7146	26.6673	26.754	27.1484	27.0576	26.7926
QDL04304.1	Periplasmic nitrate reductase	IHMA87_04043	93541	29	52.04	29	-0.320302	0.037779	0.257561	0.0832286	0.513606	0.00328694	-0.0642571	0.641471	25.2556	25.1499	25.5729	24.7251	24.9449	24.7675	24.9527	25.0307	25.034	24.855	25.2011	25.1541
QDL00941.1	Response regulator UvrY	IHMA87_00593	22860	2	14.29	2	-0.516389	0.000330222	0.131696	0.203192	0.512244	0.000351041	-0.135841	0.190459	21.0229	20.9316	20.9799	20.3094	20.6436	20.4448	20.4753	20.4448	20.4652	20.6219	20.651	20.5199
QDL01399.1	Respiratory nitrate reductase 2 beta chain	IHMA87_01069	58133	17	52.63	17	-0.295356	0.055534	0.635902	0.000891998	0.493685	0.00469138	-0.437573	0.00935445	24.7894	24.4744	24.8587	24.0203	24.387	24.2342	24.3473	24.3105	24.5787	24.8937	24.7504	24.9051
QDL00758.1	Protein YceI	IHMA87_00403	20745	15	64.92	15	-0.965678	5.40112e-05	0.11135	0.457616	0.491234	0.00668796	-0.585794	0.00227634	25.8305	25.959	25.3849	25.2662	25.2865	25.148	24.9314	24.6998	24.6462	25.3179	25.3888	25.3281
QDL06485.1	hypothetical protein IHMA87_06300 (plasmid)	IHMA87_06300	10641	4	51.02	4	-0.779814	0.000342905	0.491612	0.00738667	0.481365	0.00830951	-0.790061	0.00031049	22.634	22.6007	22.7664	21.9425	22.1927	22.4217	22.1292	21.6688	21.8636	22.6257	22.7808	22.6254
QDL02192.1	Beta-barrel assembly-enhancing protease	IHMA87_01883	135263	30	37.8	29	0.0306244	0.777852	0.241996	0.0450157	0.462504	0.00138798	0.251133	0.0388499	24.0283	23.9504	24.3075	23.64	23.5533	23.7054	24.0714	24.1132	24.1935	23.9349	23.8096	23.8802
QDL04151.1	Glutamate/aspartate import solute-binding protein	IHMA87_03888	33051	18	62.25	17	-0.31711	0.0248843	0.331326	0.0203169	0.462247	0.00325248	-0.186189	0.152609	25.8877	25.7482	25.7066	25.314	25.4051	25.2366	25.4729	25.5063	25.4119	25.4255	25.894	25.6302
QDL03534.1	Putative S-adenosyl-L-methionine-dependent methyltransferase	IHMA87_03260	31999	9	39.64	9	-0.498831	0.000603816	0.402155	0.0026516	0.461979	0.00104554	-0.439008	0.00148624	23.1601	23.1349	23.0666	22.7218	22.6742	22.5797	22.557	22.6816	22.6265	22.8599	23.1406	23.1817
QDL01554.1	Inner membrane protein YqiK	IHMA87_01225	75965	39	44.91	39	-0.148281	0.151151	0.483766	0.000486085	0.454312	0.000768664	-0.177735	0.0920543	28.8556	28.8291	28.7964	28.2335	28.4906	28.394	28.6564	28.7609	28.6189	28.971	28.7781	28.8204
QDL03901.1	Putative oxidoreductase SadH	IHMA87_03637	31588	6	24.41	6	-0.394984	0.0127753	0.409797	0.01053	0.42738	0.00838061	-0.377401	0.0160832	23.0056	23.208	23.2506	22.4759	22.867	22.8392	22.7606	22.8316	22.6871	22.9896	23.2917	23.1301
QDL05061.1	Oligopeptide transport ATP-binding protein OppD	IHMA87_04827	35399	20	71.91	20	-0.312204	0.00276893	0.29186	0.00421378	0.416216	0.000371669	-0.187848	0.0391401	26.006	25.9562	25.8313	25.5329	25.5279	25.4841	25.6506	25.6072	25.599	25.7661	25.7895	25.8648
QDL00541.1	Methyl-accepting chemotaxis protein 4	IHMA87_00181	42719	17	65.22	16	-0.367123	0.00215955	0.295874	0.00799668	0.40634	0.00108666	-0.256657	0.0168444	25.3081	25.224	25.2251	24.7375	24.911	24.8896	24.8308	24.8034	25.0216	25.1396	25.1451	25.1411
QDL01567.1	hypothetical protein IHMA87_01238	IHMA87_01238	60098	30	64.78	30	-0.0440534	0.682384	0.311229	0.0138984	0.379749	0.00460496	0.0244658	0.819685	27.5052	27.317	27.4801	26.9343	27.0887	27.1402	27.4286	27.371	27.3706	27.1887	27.4292	27.4789
QDL02888.1	Monoacylglycerol lipase	IHMA87_02610	65365	32	66.38	32	-0.177383	0.0540271	0.230474	0.0176905	0.372873	0.0010018	-0.0349845	0.675965	26.6213	26.5872	26.61	26.1707	26.28	26.2491	26.417	26.4144	26.455	26.3448	26.5112	26.5353
QDL06235.1	Membrane lipoprotein TpN32	IHMA87_06049	27977	4	25.77	3	-0.119984	0.290961	0.17652	0.132002	0.348155	0.00895687	0.0516515	0.641567	23.417	23.357	23.5066	23.0474	23.0781	23.1107	23.1633	23.2245	23.5329	23.3127	23.2867	23.1664
QDL03985.1	Flagellar motor switch protein FliM	IHMA87_03722	36268	11	52.63	11	-0.477802	0.000464568	0.361581	0.00316182	0.344059	0.00429736	-0.495324	0.000354565	23.8606	23.7375	23.7709	23.5752	23.2765	23.4851	23.3672	23.2939	23.2745	23.8405	23.8052	23.7759
QDL03854.1	Succinate dehydrogenase cytochrome b556 subunit	IHMA87_03590	13854	8	54.69	8	-0.369159	0.00631038	-0.114548	0.310459	0.341845	0.0096961	0.0872334	0.434798	26.1317	26.3041	26.4257	25.9739	25.8575	26.0046	25.7626	26.0175	25.9739	25.8231	25.7647	25.9046
QDL03680.1	hypothetical protein IHMA87_03413	IHMA87_03413	48529	14	48.76	13	0.0438334	0.667246	0.0670896	0.513203	0.333664	0.00711671	0.310408	0.0105891	25.5242	25.4074	25.3801	25.1929	25.1241	24.9937	25.4486	25.4197	25.5749	25.0347	25.1953	25.2819
QDL01490.1	2-isopropylmalate synthase	IHMA87_01161	61859	16	43.53	15	0.114601	0.238885	0.32917	0.00487732	0.33148	0.00467735	0.116911	0.230201	23.602	23.5689	23.6406	23.2649	23.2697	23.2825	23.9016	23.6646	23.5892	23.6088	23.5986	23.5972
QDL05788.1	Esterase EstA	IHMA87_05587	69684	11	32.51	11	-0.319869	0.00314156	0.25188	0.0124025	0.327402	0.00271017	-0.244347	0.0144882	25.3773	25.2199	25.1996	24.9187	24.9256	24.9704	24.9219	24.901	25.0143	25.1744	25.1479	25.248
QDL02966.1	16S rRNA endonuclease CdiA	IHMA87_02688	359506	110	54.36	107	-0.0130948	0.871068	0.330676	0.00182038	0.279149	0.00528259	-0.0646218	0.430383	27.9949	27.83	27.8716	27.5875	27.655	27.6165	27.8298	27.9141	27.9133	27.9431	27.9272	27.9808
QDL04945.1	3-oxoacyl-[acyl-carrier-protein] reductase FabG	IHMA87_04707	26748	8	55.56	8	0.170284	0.0929085	-0.164092	0.103746	-0.294141	0.00936754	0.040234	0.670052	24.2077	24.1794	24.3641	24.5576	24.6122	24.4638	24.5292	24.3811	24.3517	24.393	24.4334	24.3148
QDL05403.1	Glutamate-pyruvate aminotransferase AlaC	IHMA87_05189	45881	7	28.95	7	0.254416	0.0122277	-0.0639724	0.460562	-0.334336	0.00248219	-0.0159481	0.852103	22.007	22.0556	22.0344	22.4599	22.325	22.3151	22.2281	22.3674	22.2647	22.249	22.3826	22.2765
QDL05446.1	Carbamoyl-phosphate synthase small chain	IHMA87_05237	40827	9	46.03	8	0.217094	0.0322807	-0.225312	0.0274757	-0.363522	0.00195036	0.0788843	0.387744	22.8572	22.8017	22.8278	23.1116	23.181	23.2847	23.1408	23.0824	22.9148	22.9732	22.9469	22.9812
QDL05915.1	3-octaprenyl-4-hydroxybenzoate carboxy-lyase	IHMA87_05720	54686	17	39.55	17	0.327542	0.0178101	0.00232115	0.984382	-0.369537	0.00958567	-0.0443161	0.709602	22.6961	23	22.939	23.1952	23.2859	23.2625	23.4089	23.0243	23.1844	23.242	23.2531	23.2554
QDL04599.1	hypothetical protein IHMA87_04344	IHMA87_04344	20286	5	35.8	5	0.072767	0.525193	0.129963	0.266931	-0.378769	0.00648711	-0.435965	0.00276393	22.4233	22.0789	22.2112	22.6626	22.5747	22.6125	22.4353	22.143	22.3535	22.7532	22.7864	22.7001
QDL04981.1	Phosphoheptose isomerase	IHMA87_04746	21399	7	76.65	7	0.21159	0.0896916	-0.15079	0.210193	-0.398027	0.00541551	-0.0356471	0.758073	21.9056	22.1947	22.0638	22.6345	22.2886	22.4351	22.3383	22.1692	22.2914	22.2808	22.2782	22.3469
QDL01329.1	Virulence factors putative positive transcription regulator BvgA	IHMA87_00998	22961	10	75.12	10	0.314274	0.0258355	-0.569692	0.000794673	-0.412482	0.00642562	0.471484	0.00285861	23.7165	24.1165	23.6815	24.3171	24.1401	24.2947	24.1384	24.1273	24.1916	23.6427	23.7586	23.6415
QDL00590.1	HTH-type transcriptional repressor NicS	IHMA87_00230	25155	1	6.76	1	0.0351406	0.768555	-0.266079	0.045078	-0.413981	0.00517372	-0.112761	0.354794	18.7255	18.8419	18.6155	19.2277	18.9958	19.2014	18.7322	18.6714	18.8847	18.8232	18.7489	19.0545
QDL04848.1	Methyl-accepting chemotaxis protein PctC	IHMA87_04608	68199	33	59.65	19	0.0414305	0.664375	0.00746112	0.937423	-0.418768	0.0011152	-0.384799	0.00198021	26.3204	26.4837	26.3686	26.7659	26.8109	26.8522	26.3758	26.5292	26.392	26.9374	26.8096	26.7044
QDL03729.1	GMP synthase [glutamine-hydrolyzing]	IHMA87_03463	27416	7	53.33	7	0.516289	0.000839247	-0.633801	0.000179943	-0.422835	0.00320542	0.727256	5.92047e-05	21.8619	21.7191	21.7896	22.2273	22.2223	22.1895	22.2511	22.3477	22.3207	21.3556	21.5913	21.7908
QDL01693.1	Transcriptional regulatory protein DegU	IHMA87_01366	23531	5	34.56	5	0.385741	0.0151766	0.0280612	0.835738	-0.435713	0.00796712	-0.0780332	0.567106	22.0842	21.7451	21.8911	22.4535	22.2161	22.3579	22.4695	22.1173	22.2908	22.2235	22.515	22.3731
QDL01980.1	hypothetical protein IHMA87_01658	IHMA87_01658	21522	1	5.61	1	-0.0793044	0.54499	-0.296505	0.0411895	-0.442376	0.00578681	-0.225175	0.105629	18.1043	18.0398	18.3466	18.5326	18.7095	18.5758	18.268	17.9004	18.0845	18.3239	18.1732	18.4312
QDL06441.1	hypothetical protein IHMA87_06256 (plasmid)	IHMA87_06256	9767	1	14.61	1	0.126457	0.368466	-0.408072	0.012495	-0.473927	0.00546013	0.0606021	0.661349	19.8533	19.3177	19.5187	20.1389	20.0557	19.9168	19.5588	19.7319	19.7782	19.6067	19.6669	19.6136
QDL05410.1	Aspartate aminotransferase	IHMA87_05196	42413	4	17.44	4	0.625832	0.000306616	-0.280835	0.036124	-0.474655	0.00218851	0.432012	0.00397287	20.4151	20.4965	20.6345	21.1269	21.0736	20.7697	21.1047	21.2133	21.1057	20.5853	20.8078	20.7346
QDL04430.1	hypothetical protein IHMA87_04171	IHMA87_04171	18743	2	15.15	2	0.251788	0.104468	-0.18971	1	-0.476951	0.0069838	-0.0354535	1	19.9259	20.0251	19.9805	20.3761	20.5759	20.4104	20.2095	19.931	20.5463	20.3366	20.2658	20.1908
QDL01984.1	putative oxidoreductase EphD	IHMA87_01662	29306	1	2.96	1	-1.57139	1	-0.599977	0.00026591	-0.479098	0.00136915	-1.45051	1	18.3571	18.3854	18.654	19.0886	18.829	18.9163	16.8413	16.9261	16.9149	18.2659	18.3241	18.4438
QDL06351.1	hypothetical protein IHMA87_06166 (plasmid)	IHMA87_06166	38431	9	37.78	9	0.180573	0.117842	-0.174239	0.129724	-0.505199	0.000740193	-0.150387	0.184576	23.2802	23.1053	23.3278	23.7424	23.8256	23.6609	23.2674	23.394	23.5936	23.5888	23.53	23.5873
QDL05343.1	Lipid A deacylase PagL	IHMA87_05120	18443	11	67.05	11	0.297403	0.0635127	-0.872294	0.000113371	-0.510167	0.00502706	0.65953	0.000943476	28.5861	28.7097	28.9023	29.4907	29.1142	29.1237	28.8353	29.0261	29.229	28.4667	28.308	28.3369
QDL03877.1	hypothetical protein IHMA87_03613	IHMA87_03613	42452	7	30.91	7	0.577675	0.00210663	0.131726	0.370401	-0.524962	0.00387027	-0.0790131	0.586106	21.7742	21.3839	21.7425	22.3732	21.9129	22.1894	22.1695	22.1587	22.3054	22.2836	22.3682	22.2189
QDL00620.1	hypothetical protein IHMA87_00263	IHMA87_00263	44867	1	1.79	1	0.611876	0.00010862	-0.100519	0.335952	-0.5559	0.00023216	0.156495	1	18.2934	18.215	18.3751	18.8637	18.7971	18.8903	18.8103	19.0208	18.8879	18.5965	18.7859	18.8672
QDL05021.1	RNase adapter protein RapZ	IHMA87_04787	32269	8	45.1	7	0.972279	4.40085e-05	-0.312599	0.0517817	-0.591368	0.00190369	0.693511	0.000627624	20.9791	21.0253	21.1046	21.5009	21.9046	21.4775	22.0921	22.0053	21.9284	21.4305	21.065	21.4497
QDL00954.1	hypothetical protein IHMA87_00606	IHMA87_00606	12179	1	8.55	1	0.0886733	0.579338	-0.118321	0.462229	-0.614125	0.00265954	-0.407131	0.0251634	19.2627	19.2233	19.1148	19.7706	20.0034	19.6693	19.2472	19.0156	19.6041	19.7065	19.5444	19.8374
QDL06314.1	hypothetical protein IHMA87_06129 (plasmid)	IHMA87_06129	25417	12	64	12	0.191464	0.34087	-0.450043	0.0406217	-0.661037	0.00621013	-0.0195303	0.920762	25.2494	24.5857	25.0083	25.6354	25.6002	25.5909	25.2498	24.8638	25.3042	24.9318	25.099	25.4455
QDL06181.1	hypothetical protein IHMA87_05994	IHMA87_05994	61884	2	5.72	2	0.257518	0.221979	-0.183715	0.374689	-0.692196	0.00572999	-0.250963	0.233099	19.0938	19.3748	19.6864	20.2756	19.8941	20.0619	19.958	19.2992	19.6704	19.7149	19.9606	20.005
QDL06316.1	Putative type II secretion system protein E (plasmid)	IHMA87_06131	70613	18	37.72	18	0.37321	0.105648	-0.626204	0.013715	-0.698827	0.00762038	0.300587	0.182469	23.0662	23.034	23.1372	23.8755	23.778	23.6803	23.4194	23.0602	23.8773	22.7717	23.4224	23.261
QDL05423.1	hypothetical protein IHMA87_05211	IHMA87_05211	32562	1	8.19	1	-0.00475121	0.982387	-0.521698	1	-0.767941	0.00441205	-0.250994	1	19.0258	18.3221	18.2031	19.061	19.5162	19.2777	18.6007	18.4205	18.5156	18.971	18.5875	18.7313
QDL00669.1	RNA pyrophosphohydrolase	IHMA87_00314	18759	7	50.94	7	0.513646	0.065811	-0.734998	0.0144161	-0.790634	0.0098473	0.45801	0.0953541	21.3341	20.9272	20.8553	21.28	22.1926	22.0158	21.7028	21.287	21.6676	20.7985	21.3347	21.1502
QDL03181.1	hypothetical protein IHMA87_02905	IHMA87_02905	12038	1	15	1	0.283674	1	-0.482813	0.0196874	-0.79102	0.00107187	-0.0245327	0.890718	19.0892	18.8723	19.1011	19.7391	19.8052	19.8913	19.2703	18.9685	19.6749	19.5556	19.1409	19.2907
QDL03166.1	hypothetical protein IHMA87_02890	IHMA87_02890	111424	1	1.3	1	1.01613	1	0.520062	0.0643946	-0.813078	0.00874308	-0.317011	1	15.8563	16.2089	15.8283	16.3896	16.9861	16.9571	17.0109	17.4815	16.4495	17.2	17.3884	17.3045
QDL06038.1	Coenzyme A biosynthesis bifunctional protein CoaBC	IHMA87_05845	43087	10	45.77	10	0.86656	0.00160827	-0.556491	0.0204765	-0.874472	0.00151242	0.548579	0.0218973	21.6342	21.125	21.4219	22.1021	22.4804	22.222	22.3193	22.6027	21.8587	21.5476	21.7058	21.8816
QDL06330.1	hypothetical protein IHMA87_06145 (plasmid)	IHMA87_06145	29526	3	18.68	3	0.306341	0.307319	-0.0508186	0.861926	-0.926096	0.00870525	-0.568937	0.0736791	18.7792	19.4408	19.1338	20.2424	20.3076	19.5822	19.9411	19.0938	19.2379	20.2674	19.6566	20.0557
QDL03781.1	hypothetical protein IHMA87_03515	IHMA87_03515	17466	1	4.46	1	0.301346	0.162879	-2.71056	1	-0.631017	0.0102686	2.38089	1	19.2165	18.8391	18.8194	19.4051	19.5348	19.8281	18.8017	19.5083	19.469	16.7784	16.8785	16.9795
QDL03137.1	Tyrosine-protein kinase ptk	IHMA87_02861	74580	35	56.65	35	-0.132669	0.215041	0.0456588	0.658402	0.315335	0.0104106	0.137007	0.201552	28.4861	28.4715	28.5739	28.2427	28.1284	28.2144	28.3426	28.4024	28.3885	28.2993	28.0374	28.3858
QDL01353.1	hypothetical protein IHMA87_01023	IHMA87_01023	51109	16	50.77	15	-0.108491	0.542476	0.15665	0.384013	0.539742	0.0105819	0.274601	0.141607	23.8981	23.6173	23.8526	23.2758	23.2191	23.2539	23.9165	23.7041	23.422	23.2104	23.2338	23.7746
QDL02064.1	Threonylcarbamoyl-AMP synthase	IHMA87_01745	23174	4	23.92	4	0.499298	0.0201085	-0.556104	0.0117495	-0.564117	0.0108959	0.491286	0.0216964	20.4931	21.2444	21.0287	21.6565	21.4303	21.3717	21.2858	21.4671	21.5113	20.7799	21.0867	20.9236
QDL06401.1	Recombination-associated protein RdgC (plasmid)	IHMA87_06216	34265	6	28.85	5	0.378278	0.0993667	-0.359678	0.114858	-0.648299	0.0110177	0.0896574	0.675924	22.141	21.2256	21.9665	22.349	22.5882	22.3408	22.1973	22.1944	22.0762	21.8692	22.1577	22.1721
QDL04314.1	tRNA threonylcarbamoyladenosine dehydratase	IHMA87_04053	28859	3	18.15	3	0.516951	0.00600754	-0.102742	0.505788	-0.461337	0.0112873	0.158356	0.312463	21.4319	21.2884	21.2647	22.0178	21.7199	21.6314	21.8553	21.877	21.8035	21.9963	21.6263	21.4382
QDL03507.1	Acetyltransferase	IHMA87_03232	19200	2	15.25	2	0.580697	0.00468899	-0.556862	0.00600514	-0.496633	0.0113217	0.640925	0.00253752	19.8741	19.9046	19.9035	20.4853	20.2949	20.3919	20.207	20.5358	20.6815	19.5235	20.1198	19.8583
QDL01937.1	ADP-L-glycero-D-manno-heptose-6-epimerase	IHMA87_01611	36989	10	52.42	10	0.605678	0.0187129	-0.573657	0.0241286	-0.668668	0.0113691	0.510668	0.0397441	22.1614	21.6274	22.2752	22.8285	22.6008	22.6407	22.8561	22.2742	22.7508	22.2392	22.325	21.7849
QDL00760.1	Multidrug resistance protein MexA	IHMA87_00405	40954	22	69.45	22	-0.0556565	0.669943	0.529493	0.00190249	0.390566	0.0116363	-0.194583	0.15581	28.6612	28.6866	28.4588	28.0163	28.3008	28.3178	28.6058	28.4047	28.6292	28.772	28.885	28.5663
QDL05849.1	Arginine deiminase	IHMA87_05652	46398	31	72.49	31	-0.141778	0.154926	0.381957	0.00200121	0.283641	0.0116925	-0.240094	0.0262599	27.5723	27.4711	27.4732	27.1506	27.3709	27.1442	27.4184	27.3609	27.3119	27.6248	27.6689	27.5179
QDL02191.1	hypothetical protein IHMA87_01882	IHMA87_01882	104750	8	14.54	7	-0.0174025	0.917636	0.223218	0.203627	0.504538	0.0117647	0.263917	0.13887	21.3217	20.7495	21.0582	20.662	20.3715	20.5822	21.1207	20.8165	21.1399	20.6785	20.6478	20.9591
QDL05810.1	Murein hydrolase activator EnvC	IHMA87_05610	12715	3	20.49	3	0.078073	0.47358	-0.271315	0.0270686	-0.32221	0.011789	0.0271777	0.800703	22.4132	22.2262	22.3331	22.8216	22.5819	22.5355	22.4287	22.415	22.3629	22.5115	22.314	22.2996
QDL01145.1	Signal transduction histidine-protein kinase BarA	IHMA87_00810	153972	30	29.62	30	-0.388518	0.0172252	0.22339	0.132154	0.41857	0.0118158	-0.193338	0.186322	24.7446	24.4381	24.7465	24.0033	24.2472	24.423	24.0961	24.3811	24.2864	24.4081	24.3896	24.5459
QDL04837.1	Two-component response regulator PprB	IHMA87_04597	30215	11	58.82	11	-0.572602	0.00149144	0.0857852	0.531011	0.405824	0.0118627	-0.252564	0.0851669	24.7922	24.2566	24.6711	24.2381	24.092	24.1723	23.97	24.0328	23.9992	24.3343	24.2901	24.1354
QDL01606.1	hypothetical protein IHMA87_01277	IHMA87_01277	14414	7	23.88	7	-0.245051	0.140359	0.322405	0.061368	0.468791	0.0119834	-0.0986647	0.53354	26.021	26.1964	25.8511	25.3247	25.575	25.7624	25.7828	25.7123	25.8382	26.1385	25.8293	25.6615
QDL01279.1	PhoH-like protein	IHMA87_00945	38409	10	51.47	10	0.331384	0.0920406	-0.677693	0.00343482	-0.544705	0.0120051	0.464372	0.0260165	23.1973	22.9988	23.5369	23.9097	23.7994	23.658	23.7424	23.5164	23.4684	23.4116	22.8092	23.1133
QDL01326.1	hypothetical protein IHMA87_00995	IHMA87_00995	18299	2	19.16	2	0.558133	0.0259057	-0.221904	0.323229	-0.653484	0.0120606	0.126553	0.566591	19.9517	19.0797	19.9701	20.3225	20.4648	20.1746	20.3496	20.119	20.2073	20.2305	20.0471	20.0186
QDL04585.1	hypothetical protein IHMA87_04330	IHMA87_04330	41243	12	52.23	12	-0.268411	0.0823434	0.00358316	0.979942	0.421012	0.0127246	0.149017	0.308918	22.918	22.7865	22.5915	22.3136	22.5292	22.1902	22.4296	22.3682	22.693	22.4095	22.4617	22.1725
QDL04348.1	Lipoteichoic acid synthase	IHMA87_04089	85771	8	19.25	7	-0.430715	0.0295097	0.176594	0.322651	0.513826	0.012755	-0.0934839	0.593874	22.1628	21.9367	22.1834	21.473	21.6372	21.6312	21.388	21.7972	21.8056	21.9349	21.3982	21.9382
QDL00439.1	hypothetical protein IHMA87_00079	IHMA87_00079	129981	64	66.75	62	-0.0454241	0.608874	0.148137	0.11572	0.260314	0.012761	0.0667524	0.455588	27.6482	27.617	27.6343	27.3643	27.4046	27.3497	27.47	27.6126	27.6806	27.4283	27.5271	27.6076
QDL02855.1	hypothetical protein IHMA87_02577	IHMA87_02577	10337	1	13.27	1	-0.232982	0.314465	0.455136	1	0.662339	0.0131153	-0.0257796	1	19.4983	19.3285	19.5683	18.9053	18.7179	18.7848	19.1683	19.1235	19.4043	18.7987	19.8374	19.1374
QDL06174.1	GDP-mannose 4,6-dehydratase	IHMA87_05987	36583	3	19.2	2	0.794153	0.00168976	0.156125	0.422729	-0.56205	0.0131525	0.0759784	0.692721	19.0599	19.9134	19.21	20.0324	19.9506	19.8864	20.2438	20.1844	20.1375	19.9994	20.2016	20.1368
QDL05998.1	hypothetical protein IHMA87_05805	IHMA87_05805	46195	19	73.08	17	0.342087	0.00269842	-0.257521	0.0138199	-0.260022	0.0131532	0.339585	0.00282788	25.4674	25.362	25.4845	25.6653	25.6151	25.8135	25.8195	25.7654	25.7553	25.4845	25.3591	25.4777
QDL02193.1	hypothetical protein IHMA87_01884	IHMA87_01884	18842	8	64.53	8	0.0325556	0.727813	-0.148435	0.133746	0.270207	0.0140423	0.451197	0.000571785	26.1249	26.1542	26.2027	25.9071	25.8842	25.8798	26.1534	26.0908	26.3352	25.8529	25.6753	25.6975
QDL05567.1	Chaperone protein DnaK	IHMA87_05362	45917	4	12.83	4	0.499069	0.00368526	0.0590908	0.665028	-0.391222	0.0144693	0.0487565	0.720483	20.2572	20.0865	19.7627	20.4507	20.4899	20.3393	20.5023	20.6891	20.4122	20.3914	20.562	20.5038
QDL02833.1	Methyl-accepting chemotaxis protein II	IHMA87_02554	57856	17	54.39	15	-0.184065	0.237981	0.145008	0.346081	0.431228	0.0147916	0.102154	0.501926	24.861	24.5968	25.2266	24.3054	24.4823	24.6029	24.758	24.6598	24.7143	24.6256	24.5645	24.6355
QDL02069.1	D-erythrose-4-phosphate dehydrogenase	IHMA87_01750	36075	5	35.93	5	0.194841	0.0812618	-0.280406	0.019131	-0.295458	0.0148022	0.179788	0.10391	20.7943	20.8737	20.7755	21.1772	20.946	21.2066	21.0254	21.0573	20.9453	20.8921	20.9058	20.6907
QDL05951.1	Lipopeptide	IHMA87_05758	5085	2	26.09	2	-0.306306	0.0675349	0.150941	0.336219	0.437935	0.0150352	-0.0193117	0.899721	23.4389	23.0222	23.0973	22.8808	22.6075	22.7563	22.7986	22.7753	23.0656	23.1253	22.7824	22.7898
QDL00440.1	putative lipoprotein YiaD	IHMA87_00080	49055	21	55.68	20	-0.0881826	0.31771	0.0875618	0.320958	0.245729	0.0150464	0.0699843	0.423415	26.4184	26.3078	26.3567	26.2171	26.0743	26.0543	26.2856	26.2052	26.3276	26.1544	26.19	26.264
QDL04275.1	Nicotinamidase	IHMA87_04014	22502	6	55.61	6	-0.568921	0.00860344	0.451756	0.0270747	0.511315	0.0150857	-0.509362	0.0153772	21.9201	22.3702	21.7435	21.5113	21.5306	21.458	21.5044	21.5182	21.3044	21.6457	22.0493	22.1601
QDL05330.1	hypothetical protein IHMA87_05107	IHMA87_05107	17954	4	45.96	4	0.0553342	0.70452	-0.382257	0.022491	-0.415287	0.0150881	0.0223051	0.878125	20.7352	20.7479	20.5374	21.0368	21.1574	21.0721	20.5812	20.6165	20.9888	20.469	20.8941	20.7564
QDL00436.1	Serine/threonine-protein kinase PrkC	IHMA87_00076	109964	38	51.12	37	-0.0682994	0.420369	0.0459395	0.58438	0.237712	0.0151987	0.123473	0.159714	26.0699	25.9806	26.0877	25.788	25.8701	25.767	25.9494	25.9464	26.0375	25.8082	25.9424	25.8123
QDL04017.1	Biofilm dispersion protein BdlA	IHMA87_03754	49983	5	20.91	4	-0.267412	0.316217	0.584326	0.0438717	0.73947	0.0153832	-0.112267	0.667219	21.1252	20.7553	20.7918	19.522	20.7388	20.1931	20.5418	20.578	20.7502	20.7444	20.5871	20.8754
QDL03200.1	hypothetical protein IHMA87_02924	IHMA87_02924	16969	1	8.23	1	-0.549581	0.0320687	0.159043	0.487827	0.643751	0.0154377	-0.0648735	0.774903	20.5656	20.8561	20.8748	19.5524	20.3717	20.4413	20.2451	20.1123	20.2906	20.5251	20.1087	20.2086
QDL00883.1	hypothetical protein IHMA87_00531	IHMA87_00531	7010	3	63.64	3	-0.532831	0.315485	1.23673	0.0341202	1.46699	0.0155984	-0.302568	0.561793	21.7171	22.2407	21.7585	19.0318	21.1801	21.1034	21.1939	21.376	21.5479	22.2114	21.6334	21.1806
QDL06096.1	Glycine betaine/carnitine transport binding protein GbuC	IHMA87_05909	34511	7	38.78	7	-0.375128	0.0989857	0.591839	0.0166995	0.599524	0.0156675	-0.367444	0.105177	22.0562	21.3691	22.0173	21.4071	21.3178	20.9192	21.5196	21.331	21.4666	21.9358	21.5291	21.9547
QDL02543.1	Acyl-coenzyme A dehydrogenase	IHMA87_02256	88813	50	74.36	50	-0.34324	0.00764409	0.160049	0.151662	0.299505	0.0157222	-0.203784	0.076347	28.1708	28.1966	28.0154	27.6837	27.9132	27.8874	27.6939	27.8223	27.8367	27.8785	27.9775	28.1083
QDL04926.1	hypothetical protein IHMA87_04686	IHMA87_04686	50719	10	38.27	10	-0.638783	0.0146093	0.780121	0.00485861	0.628495	0.0158454	-0.790409	0.0044912	23.2768	22.9684	22.2907	22.0767	22.2333	22.3405	22.1829	22.0773	22.3594	22.9072	23.1776	22.906
QDL04306.1	Cytochrome c-type protein NapC	IHMA87_04045	22682	3	14.65	3	-0.73221	0.00204324	-0.0898005	0.623283	0.512937	0.0159969	-0.129473	0.481741	21.7902	21.8362	22.1696	21.4446	21.3678	21.4449	20.8629	21.1958	21.5407	21.4572	21.4338	21.0968
QDL01380.1	p-hydroxybenzoic acid efflux pump subunit AaeA	IHMA87_01050	33620	4	21.85	4	-0.43631	0.0697698	0.639617	0.0139042	0.621616	0.0160462	-0.45431	0.0606291	21.4575	21.3476	21.2988	20.4876	20.6276	21.1238	21.2169	21.1238	20.4543	21.4748	21.4579	21.2251
QDL06352.1	hypothetical protein IHMA87_06167 (plasmid)	IHMA87_06167	42182	3	15.06	3	1.25333	0.0153294	-0.746808	0.112564	-1.23774	0.0163121	0.762392	0.10614	18.2393	17.3303	17.6545	19.3698	18.4197	19.1478	18.7739	19.7298	18.4804	17.9748	17.7215	19.0006
QDL04590.1	hypothetical protein IHMA87_04335	IHMA87_04335	26694	8	57.03	8	-0.237591	0.204508	-0.0404581	0.821856	0.504023	0.0164169	0.30689	0.110111	22.7925	22.8035	22.6095	22.476	22.4115	21.8059	22.2981	22.6029	22.5917	22.2205	22.3007	22.0509
QDL01675.1	RNA polymerase sigma factor RpoS	IHMA87_01347	38263	12	57.19	11	-0.375984	0.00928247	0.661674	0.000211787	0.336288	0.0165531	-0.70137	0.000133698	25.4452	25.4026	25.0732	24.8814	25.0086	25.0221	24.9939	25.012	24.7872	25.695	25.5594	25.6426
QDL04671.1	Acetate kinase	IHMA87_04421	42364	6	28.17	6	0.42083	0.0147908	-0.236796	0.129028	-0.408899	0.0170593	0.248727	0.112878	21.1918	20.8276	20.9496	21.329	21.6771	21.1896	21.4482	21.508	21.2754	21.1759	21.0741	21.2353
QDL04054.1	Sensory/regulatory protein RpfC	IHMA87_03791	60231	10	26.11	10	-0.229166	0.106098	0.201131	0.15009	0.367646	0.0172829	-0.0626513	0.637702	22.8692	23.1881	22.8404	22.6701	22.5896	22.5351	22.6394	22.82	22.7508	22.5698	22.9294	22.8989
QDL05271.1	Cytochrome c551 peroxidase	IHMA87_05047	37458	8	46.82	7	-0.0164602	0.915616	-0.36102	0.0384224	-0.431065	0.0173982	-0.0865056	0.580548	22.8413	22.8067	22.9789	23.2381	23.5416	23.1404	23.0701	22.5779	22.9296	22.9469	23.0892	22.801
QDL01297.1	Ferrous-iron efflux pump FieF	IHMA87_00964	32100	1	5.37	1	0.400543	0.0289719	-0.0729252	1	-0.445993	0.0176451	0.0274754	0.864718	20.0455	19.894	20.2618	20.5029	20.4934	20.5429	20.5533	20.3747	20.4747	20.7488	20.4753	20.0963
QDL00793.1	Negative regulator of genetic competence ClpC/MecB	IHMA87_00440	103356	60	68.56	59	-0.352514	0.014396	0.342146	0.0167056	0.337184	0.01794	-0.357476	0.013408	29.0296	28.7464	28.8613	28.3966	28.5826	28.6465	28.5592	28.6784	28.3421	28.9698	28.8414	28.841
QDL00997.1	Protein translocase subunit SecE	IHMA87_00658	13381	1	7.38	1	-0.325868	0.0401765	-0.00437378	1	0.390762	0.0179794	0.0692676	0.627178	24.632	24.9644	24.8396	24.2521	24.4218	24.5897	24.303	24.4221	24.7334	24.3643	24.4279	24.4584
QDL04399.1	Lipopolysaccharide export system ATP-binding protein LptB	IHMA87_04140	28312	16	67.84	16	-0.276556	0.00690588	0.0011747	0.988796	0.230295	0.0181058	-0.0474355	0.57386	25.4339	25.4936	25.585	25.2847	25.1971	25.3399	25.2262	25.2855	25.1712	25.2854	25.241	25.2987
QDL02267.1	putative transcriptional regulator PsrA	IHMA87_01961	25729	5	24.46	5	0.130831	0.219748	-0.405117	0.00231515	-0.281204	0.018368	0.254745	0.0289249	22.417	22.2357	22.5425	22.752	22.6744	22.6124	22.5202	22.5472	22.5203	22.3869	22.1774	22.2591
QDL02294.1	hypothetical protein IHMA87_01988	IHMA87_01988	6691	3	52.46	3	0.288648	0.0213989	-0.021143	0.845787	-0.295955	0.0190112	0.0138354	0.898667	20.7985	20.7878	20.724	21.0163	20.9417	21.2402	21.0316	21.0268	21.1177	21.2061	21.0023	20.9263
QDL03139.1	hypothetical protein IHMA87_02863	IHMA87_02863	33458	15	49.83	14	-0.153573	0.215594	0.26672	0.0445718	0.324258	0.0190923	-0.0960362	0.427654	25.8943	25.9078	25.8054	25.673	25.4478	25.5139	25.8701	25.6627	25.614	25.9355	25.8905	25.6089
QDL06327.1	hypothetical protein IHMA87_06142 (plasmid)	IHMA87_06142	15003	2	30.66	2	-0.0209676	0.92139	-0.0742272	0.727591	-0.578242	0.0191127	-0.524983	0.0297012	18.4925	18.8237	18.7345	18.9272	19.2949	19.5634	18.6551	18.5934	18.7393	18.815	19.1598	19.588
QDL04482.1	Anthranilate synthase component 2, pyocyanine specific	IHMA87_04225	21837	5	50	5	0.295918	0.0502821	-0.309133	0.0424722	-0.370866	0.0191833	0.234185	0.108763	22.1252	22.3805	22.0196	22.7131	22.448	22.4768	22.3041	22.4183	22.6906	22.1839	22.239	22.2876
QDL06158.1	HTH-type transcriptional regulator HexR	IHMA87_05971	31664	10	75.43	10	0.533591	0.00145272	-0.0289011	0.818559	-0.341586	0.0193549	0.220906	0.102059	24.1057	23.7788	24.1867	24.2755	24.4563	24.3642	24.588	24.5849	24.4991	24.4442	24.392	24.1731
QDL00696.1	putative GMC-type oxidoreductase	IHMA87_00341	57767	29	67.74	29	-0.253024	0.0110056	0.435382	0.000321575	0.224732	0.0199571	-0.463674	0.000197757	26.218	26.3725	26.2745	26.046	26.0652	26.0795	26.0514	26.0118	26.0426	26.413	26.4932	26.5906
QDL01905.1	hypothetical protein IHMA87_01579	IHMA87_01579	42533	1	5.7	1	-0.58736	0.000212906	-0.364927	0.00562527	0.287124	0.0200422	0.0646918	0.547492	18.2884	18.045	18.2217	17.8587	17.9608	17.8742	17.4919	17.6049	17.6962	17.5483	17.6544	17.3963
QDL00411.1	hypothetical protein IHMA87_00051	IHMA87_00051	12866	2	29.91	2	-0.493745	0.0369817	0.654191	0.00971213	0.566027	0.0202256	-0.581909	0.0177129	20.8363	20.8081	20.3135	20.1357	20.3437	19.7804	20.2463	19.8993	20.331	20.9682	20.4789	20.7753
QDL04565.1	sensor/response regulator hybrid GacS	IHMA87_04309	102809	30	53.87	27	-0.0966479	0.2524	0.163409	0.0671139	0.218929	0.0204463	-0.0411278	0.616455	25.1543	25.1047	25.1829	24.8309	25.0059	24.9484	25.0638	25.0106	25.0776	25.1112	25.0415	25.1227
QDL03124.1	Lipoamide acyltransferase component of branched-chain alpha-keto acid dehydrogenase complex	IHMA87_02847	45782	27	68.38	26	0.134995	0.335516	0.169838	0.231867	0.366934	0.0204982	0.332091	0.032075	27.3116	27.0344	27.1971	26.6904	26.837	26.9149	27.4002	27.4184	27.1295	26.7532	27.0895	27.109
QDL04221.1	Cob(I)yrinic acid a,c-diamide adenosyltransferase	IHMA87_03959	22232	4	31.53	4	0.16455	0.0770687	0.0507643	0.556733	-0.229485	0.0205519	-0.115699	0.195972	22.6894	22.5464	22.5211	22.8683	22.8064	22.7707	22.7984	22.6675	22.7848	22.8927	22.8859	22.8191
QDL04580.1	Magnesium transporter MgtE	IHMA87_04325	53821	18	46.89	17	-0.398457	0.0543162	0.757148	0.00201301	0.501127	0.0208145	-0.654478	0.00502301	24.5142	24.71	24.0489	23.7546	24.0423	23.9728	23.7619	24.2776	24.0382	24.5898	24.6553	24.796
QDL04647.1	Cyclic di-GMP phosphodiesterase PdeB	IHMA87_04396	90880	34	59.24	33	-0.381909	0.00373953	0.102342	0.337577	0.27844	0.0208428	-0.205811	0.0703546	25.5597	25.5229	25.6556	25.1418	25.2726	25.4885	25.1298	25.2733	25.1893	25.4085	25.3556	25.4459
QDL05573.1	hypothetical protein IHMA87_05368	IHMA87_05368	74588	19	44.41	19	-0.231233	0.0657466	0.267021	0.0382585	0.306629	0.0208657	-0.191625	0.117675	24.1207	24.1467	24.1269	24.0074	23.7984	23.6687	23.8462	23.8922	23.9622	24.2786	23.987	24.0099
QDL01156.1	Sensor histidine kinase CpxA	IHMA87_00821	47595	4	14.06	4	-0.0645282	0.714374	0.372469	0.0548768	0.468938	0.0209848	0.031941	0.855865	21.4094	21.8628	21.8587	21.2799	21.2161	21.228	21.7284	21.8972	21.3118	21.4803	21.7898	21.5713
QDL01059.1	Phospho-2-dehydro-3-deoxyheptonate aldolase	IHMA87_00724	44227	20	62.47	20	-0.0849065	0.62628	0.567029	0.00731818	0.460008	0.0215197	-0.191928	0.282628	27.1249	27.4255	27.0503	26.7448	26.8462	26.6296	27.1678	26.9687	27.2095	26.9317	27.5699	27.4201
QDL01138.1	hypothetical protein IHMA87_00803	IHMA87_00803	20838	1	10.05	1	-0.83241	1	0.601578	0.138369	1.01509	0.0216692	-0.418902	1	18.4637	19.2251	18.859	16.9797	18.2658	18.2571	18.4828	17.818	17.7498	18.3541	18.8614	18.0918
QDL05069.1	Sulfite reductase [NADPH] flavoprotein alpha-component	IHMA87_04835	94287	16	30.94	14	-0.562124	0.0320647	0.457759	0.0701866	0.613379	0.0217289	-0.406504	0.102076	23.4404	23.5369	22.7446	22.7	22.4099	22.7719	22.5699	22.416	23.0495	22.9626	23.0905	23.2019
QDL02296.1	Low molecular weight protein-tyrosine-phosphatase YfkJ	IHMA87_01990	17206	1	6.49	1	0.45202	0.126623	-0.454369	1	-0.732149	0.0223693	0.17424	0.535085	19.5692	18.9756	18.4592	19.6862	19.4385	20.0758	19.2151	19.3371	19.808	19.366	19.2094	19.262
QDL05292.1	DNA repair protein RadA	IHMA87_05068	48423	15	58.28	15	0.18002	0.138021	-0.138505	0.243156	-0.300751	0.0225901	0.0177734	0.876698	23.4563	23.1487	23.2021	23.5736	23.6302	23.5056	23.5537	23.4985	23.2949	23.5202	23.33	23.4437
QDL05000.1	Membrane-bound lytic murein transglycosylase B	IHMA87_04765	41769	9	38.81	8	-0.551695	0.0214371	0.312335	0.154091	0.545421	0.022607	-0.318609	0.146792	22.1978	22.0341	22.2714	21.9356	21.5447	21.3868	21.5671	21.706	21.5752	22.1895	21.4565	22.1581
QDL02951.1	Thiol-disulfide oxidoreductase ResA	IHMA87_02673	30079	5	28.42	5	-0.396753	0.00731167	0.0740031	0.545415	0.318386	0.0226187	-0.15237	0.226553	21.7722	22.0727	21.8968	21.6636	21.575	21.5481	21.4752	21.381	21.6953	21.6894	21.5284	21.7908
QDL03110.1	Glyoxylate/hydroxypyruvate reductase B	IHMA87_02833	35785	4	19.21	4	0.496571	0.123278	0.134824	0.657433	-0.791584	0.0229923	-0.429836	0.17582	20.6333	20.837	19.6023	21.5016	20.9314	21.0144	21.13	20.78	20.6524	21.1099	21.3731	21.3689
QDL05461.1	S-adenosylmethionine decarboxylase proenzyme	IHMA87_05253	17238	5	41.88	5	0.963149	0.00685925	-0.157957	0.590078	-0.758769	0.023381	0.362338	0.2306	22.3573	22.6175	21.548	22.8103	23.0739	22.9148	22.9838	22.8121	23.6162	22.5652	22.7146	23.0454
QDL04380.1	3-oxoacyl-[acyl-carrier-protein] synthase 3	IHMA87_04121	37867	6	35.55	5	0.615024	0.0271898	-0.0704748	0.773091	-0.63576	0.023414	0.0497388	0.838573	21.8085	21.4437	22.252	22.6847	22.2723	22.4545	22.7656	22.3535	22.2302	22.3805	22.7315	22.0881
QDL02118.1	UvrABC system protein B	IHMA87_01801	76097	2	7.61	2	0.547788	0.0992756	-0.182276	0.558883	-0.804855	0.0235237	-0.0747904	0.809079	18.5918	17.6434	18.6861	18.59	19.4859	19.2599	18.6616	18.9097	18.9934	18.6355	19.04	19.1135
QDL06315.1	hypothetical protein IHMA87_06130 (plasmid)	IHMA87_06130	31599	5	16.43	5	0.499654	0.0614413	-0.112184	0.646403	-0.629655	0.0241517	-0.0178162	0.941608	22.5637	21.5701	22.3768	22.6221	22.9503	22.8272	22.6456	22.5616	22.8024	22.852	22.8178	22.3932
QDL00854.1	hypothetical protein IHMA87_00501	IHMA87_00501	69395	10	25.65	10	1.25303	0.0197698	-1.3084	0.0160276	-1.19784	0.0243736	1.36358	0.0130095	20.6637	19.7694	21.6764	21.704	22.1249	21.8742	21.829	21.8075	22.2321	19.7926	20.9331	21.0521
QDL01605.1	lipotoxin F	IHMA87_01276	28530	16	50.96	16	-0.316027	0.0248891	0.211564	0.108003	0.317142	0.024495	-0.210448	0.109642	29.4608	29.5107	29.2323	29.0718	29.0688	29.1117	29.1298	29.1573	28.9685	29.4805	29.3224	29.0841
QDL06164.1	DNA helicase II	IHMA87_05977	81423	11	21.98	11	0.523399	0.000548389	-0.135737	0.2248	-0.277407	0.0245741	0.38173	0.00455626	22.0967	22.095	22.0991	22.5736	22.2277	22.3217	22.6985	22.5536	22.6089	22.2051	22.1578	22.3529
QDL02000.1	hypothetical protein IHMA87_01681	IHMA87_01681	16164	3	16.08	3	-0.109899	0.220642	-0.297308	0.00541775	-0.221948	0.0248181	-0.0345394	0.690007	20.6322	20.7317	20.5922	20.869	20.859	20.894	20.4997	20.6492	20.4775	20.5731	20.6422	20.5148
QDL02213.1	hypothetical protein IHMA87_01905	IHMA87_01905	11724	5	67.29	5	0.508457	0.0742158	-0.34207	0.209553	-0.672918	0.02483	0.177609	0.502069	24.3479	23.1426	23.5503	24.4166	24.259	24.384	24.1396	24.1993	24.2272	24.3071	23.9066	23.8197
QDL01607.1	putative cadmium-transporting ATPase	IHMA87_01278	79728	23	41.18	21	-0.221768	0.260896	0.678936	0.00448425	0.488746	0.0253426	-0.411958	0.0512625	25.7938	25.9339	25.4743	25.0235	25.3359	25.3764	25.3284	25.9155	25.2927	25.9569	25.8149	26.0007
QDL02980.1	Glycine dehydrogenase (decarboxylating)	IHMA87_02702	103813	25	49.74	24	0.0838131	0.427322	0.189122	0.0914914	0.265854	0.0254277	0.160545	0.144107	24.5422	24.68	24.44	24.2418	24.2763	24.3465	24.627	24.6761	24.6105	24.3427	24.4446	24.6447
QDL04167.1	Nuclease	IHMA87_03904	70993	11	28.04	10	-0.271736	0.200798	0.577163	0.0156111	0.518491	0.0259184	-0.330407	0.126846	23.088	22.6419	22.7743	21.8308	22.4696	22.6483	22.4415	22.6136	22.6338	22.7736	22.9239	22.9827
QDL01202.1	Transcriptional repressor NrdR	IHMA87_00867	17926	5	30.52	5	0.156039	0.182029	-0.342545	0.0103731	-0.283951	0.0260626	0.214633	0.0768032	23.3154	23.1049	23.1049	23.6226	23.3954	23.359	23.2663	23.3642	23.3627	23.2582	23.0685	23.0227
QDL03339.1	hypothetical protein IHMA87_03063	IHMA87_03063	46484	5	16.71	5	-0.108106	0.696656	0.223384	0.426365	0.701745	0.0263023	0.370255	0.19938	21.4318	22.0375	21.9362	20.7024	21.2261	21.3717	21.1116	22.0757	21.8938	21.1765	21.3656	21.4282
QDL05373.1	hypothetical protein IHMA87_05152	IHMA87_05152	106719	11	17.19	11	0.380018	0.129286	-0.457946	0.0743508	-0.597221	0.0265906	0.240743	0.319569	21.8475	21.9815	21.3985	22.3283	22.4214	22.2694	21.9774	22.2198	22.1704	21.3292	22.0303	22.2858
QDL05045.1	MagD	IHMA87_04811	168587	60	59.76	59	0.0101502	0.89747	0.0641193	0.423267	0.199475	0.0266352	0.145506	0.0874188	27.3295	27.1885	27.3458	27.1046	27.1107	27.05	27.2823	27.2943	27.3176	27.1746	27.1282	27.1549
QDL06325.1	hypothetical protein IHMA87_06140 (plasmid)	IHMA87_06140	15670	6	62.5	6	-0.00483565	0.981904	-0.545538	0.025472	-0.538872	0.0269115	0.00183069	0.993149	21.9564	21.6065	22.0208	22.3842	22.2845	22.5316	21.8026	21.6252	22.1414	21.5926	21.6636	22.3075
QDL06313.1	hypothetical protein IHMA87_06128 (plasmid)	IHMA87_06128	19395	8	50	8	-0.0384522	0.819759	-0.211486	0.227247	-0.425155	0.0271413	-0.252122	0.156116	24.0647	23.9878	24.2745	24.371	24.6644	24.5672	23.7478	24.0784	24.3856	24.3546	24.4508	24.1627
QDL04486.1	3-oxoacyl-[acyl-carrier-protein] synthase 3	IHMA87_04229	38251	23	73.56	22	0.111161	0.278625	-0.134981	0.194373	-0.250121	0.0275441	-0.00397993	0.968088	25.6474	25.6401	25.7031	25.9348	25.9577	25.8484	25.9591	25.6872	25.6777	25.6923	25.8346	25.809
QDL00710.1	hypothetical protein IHMA87_00355	IHMA87_00355	22088	6	53.73	6	0.184489	0.262482	-0.0716046	0.654724	-0.400363	0.0275813	-0.14427	0.374954	21.8377	21.8387	21.859	22.2273	22.2891	22.2201	22.0945	22.207	21.7874	22.4872	22.171	21.8635
QDL05900.1	2-octaprenyl-6-methoxyphenol hydroxylase	IHMA87_05704	42865	15	66.24	14	0.100345	0.693187	-0.0477743	0.85054	-0.635513	0.0278104	-0.487394	0.0768281	23.1612	22.6386	23.3173	23.2082	24.1339	23.6815	23.0672	23.0313	23.3196	23.351	23.7619	23.7674
QDL03971.1	hypothetical protein IHMA87_03708	IHMA87_03708	29510	6	33.21	6	0.120793	0.448979	-0.263387	0.116539	-0.394119	0.0278674	-0.00993971	0.949577	21.9886	21.6736	22.2916	22.4457	22.3261	22.3645	21.9821	22.2859	22.0482	21.9921	22.2482	22.1058
QDL05700.1	Bifunctional glutamine synthetase adenylyltransferase/adenylyl-removing enzyme	IHMA87_05498	110010	8	13.14	8	0.583765	0.107514	-0.54772	0.128149	-0.84808	0.0279813	0.283404	0.410792	21.4439	20.8525	19.9601	21.54	21.6655	21.5954	21.2242	21.5165	21.2671	21.3768	20.5502	21.2306
QDL04583.1	hypothetical protein IHMA87_04328	IHMA87_04328	34724	3	23.01	2	-0.307809	0.423816	0.462262	0.238966	0.947051	0.0281247	0.17698	0.641921	19.3102	19.4782	20.2603	18.9852	19.2347	17.9875	19.1351	19.2251	19.765	19.0058	18.9083	19.6802
QDL03007.1	CRISPR-associated protein Csy2	IHMA87_02730	35961	7	38.84	7	-0.0863496	0.571186	0.402005	0.0213702	0.37773	0.0283407	-0.110625	0.470478	21.6086	21.3567	21.4356	21.3727	20.9877	20.9073	21.5212	21.1463	21.4743	21.5494	21.3887	21.5356
QDL04617.1	Lysine/arginine/ornithine-binding periplasmic protein	IHMA87_04365	28049	13	57.92	13	-0.31159	0.020762	0.264136	0.0424433	0.290448	0.0285681	-0.285278	0.0308845	25.3821	25.4014	25.3628	25.1421	25.2402	24.8927	25.2232	24.9809	25.0074	25.3313	25.4746	25.2614
QDL01493.1	hypothetical protein IHMA87_01164	IHMA87_01164	52194	13	37.79	13	-0.00273453	0.992685	0.530356	0.098338	0.741794	0.0289072	0.208703	0.489578	24.7585	24.634	25.1668	24.1257	23.9194	24.2889	24.5115	25.1236	24.9161	25.0979	23.9298	24.8974
QDL05693.1	hypothetical protein IHMA87_05491	IHMA87_05491	29578	8	50.4	8	0.0230894	0.810225	-0.308372	0.00812275	-0.237977	0.0293229	0.0934845	0.341679	23.2663	23.393	23.4733	23.7136	23.6272	23.5058	23.455	23.3203	23.4267	23.3003	23.3745	23.2467
QDL04434.1	hypothetical protein IHMA87_04175	IHMA87_04175	19086	2	11.96	2	-0.516367	0.00163815	-0.00742085	0.952257	0.30658	0.0295813	-0.202366	1	19.7444	19.8098	19.5953	19.3878	19.4235	19.4184	19.1277	19.072	19.4007	19.5806	19.2268	19.4001
QDL05848.1	Arginine/ornithine antiporter	IHMA87_05651	51979	8	18.88	8	-0.17571	0.316596	0.30568	0.0965708	0.421541	0.029941	-0.0598494	0.726994	24.6843	24.7295	25.008	24.1956	24.3798	24.5817	24.3921	24.9786	24.524	24.7457	24.5727	24.7558
QDL02321.1	Electron transfer flavoprotein-ubiquinone oxidoreductase	IHMA87_02017	59913	38	72.6	38	-0.151564	0.0618991	0.310553	0.00154967	0.182187	0.0300671	-0.279931	0.00305585	28.6113	28.5608	28.5546	28.4035	28.3954	28.3812	28.4063	28.4534	28.4123	28.7382	28.7268	28.6468
QDL05997.1	hypothetical protein IHMA87_05804	IHMA87_05804	43052	4	18.93	4	0.427577	0.0110276	-0.415196	0.0128582	-0.347026	0.030088	0.495746	0.00478739	20.1243	20.2395	20.3976	20.6531	20.7377	20.4116	20.8961	20.6698	20.4782	20.3043	20.1956	20.0569
QDL05791.1	hypothetical protein IHMA87_05590	IHMA87_05590	20921	1	7.22	1	0.667512	0.00733344	-0.81517	0.00216642	-0.501959	0.030313	0.980723	1	18.0325	17.8449	18.4953	18.9295	18.4459	18.5032	18.8534	19.0131	18.5087	17.7357	17.945	17.7523
QDL01878.1	Nitrous-oxide reductase	IHMA87_01551	70557	5	12.89	5	0.685518	0.199321	-1.43182	0.0166641	-1.25777	0.0303141	0.859569	0.11555	19.361	19.1809	21.5438	21.1184	21.4395	21.3012	20.75	20.5807	20.8115	20.1242	19.6688	19.7705
QDL04935.1	Sensor kinase CusS	IHMA87_04695	46773	11	34.27	11	-0.163938	0.313186	0.310844	0.0717475	0.389107	0.0303698	-0.0856746	0.591056	23.6199	23.6116	23.6548	22.973	23.6497	23.0962	23.5675	23.4775	23.3494	23.5556	23.5131	23.5828
QDL05005.1	ATP phosphoribosyltransferase	IHMA87_04770	22827	6	45.97	6	0.201742	0.0486581	-0.143554	0.141342	-0.226368	0.0304908	0.118928	0.215254	22.0733	22.1703	22.1947	22.4805	22.2977	22.3391	22.3912	22.3508	22.3015	22.3427	22.1992	22.1448
QDL04709.1	2-methyl-aconitate isomerase	IHMA87_04461	41754	4	11.39	4	0.250096	0.0816036	0.258698	0.0730593	0.324515	0.0308054	0.315913	0.0345247	21.7741	21.6473	21.7697	21.5212	21.1865	21.5099	21.9295	22.0095	22.0024	21.9133	21.5171	21.5632
QDL02189.1	hypothetical protein IHMA87_01880	IHMA87_01880	28488	6	34.38	6	0.188334	0.469168	-0.681364	0.0215118	-0.628543	0.0308898	0.241156	0.358079	21.5699	21.1082	21.3522	22.0595	21.8926	21.9638	21.7895	20.9014	21.9044	21.5523	21.0138	21.3057
QDL02131.1	hypothetical protein IHMA87_01819	IHMA87_01819	22578	3	17.56	3	0.546608	0.0530665	-0.366908	0.171733	-0.624526	0.0311527	0.28899	0.273159	19.8341	20.4154	19.4055	20.6146	20.5278	20.3862	20.5424	20.3668	20.3857	20.415	19.698	20.3149
QDL02079.1	Porin B	IHMA87_01760	50958	25	76.43	24	-0.240002	0.0176897	0.203395	0.0371231	0.21186	0.0312859	-0.231537	0.020999	28.1963	28.1812	28.0782	27.8582	27.9525	28.0093	27.9148	27.9874	27.8333	28.0836	28.1916	28.155
QDL05842.1	dTDP-4-dehydrorhamnose 3,5-epimerase	IHMA87_05645	20865	5	35.36	5	-0.211766	0.444324	0.133232	0.627195	0.664517	0.0315323	0.319518	0.257237	21.5212	21.3935	21.4359	21.4689	20.4624	20.4257	21.4995	21.2584	20.9573	20.6887	20.8712	21.1968
QDL02109.1	UDP-glucose 4-epimerase	IHMA87_01791	38626	20	64.24	20	0.219222	0.0322507	0.0136397	0.880163	-0.220287	0.0315906	-0.0147049	0.870895	26.0762	26.0347	26.1136	26.3945	26.2871	26.2037	26.4088	26.2458	26.2275	26.3603	26.3124	26.2535
QDL03930.1	HTH-type transcriptional regulator RutR	IHMA87_03667	24180	5	33.33	5	0.312031	0.219833	-0.332688	0.193053	-0.592664	0.0322215	0.0520546	0.831525	21.2802	20.9169	20.7197	21.3852	21.923	21.3866	21.6668	20.8443	21.3417	21.3432	21.3581	20.9954
QDL04956.1	8-oxo-dGTP diphosphatase	IHMA87_04718	34111	10	66.35	10	0.182165	0.084527	-0.361468	0.00349465	-0.235591	0.0327536	0.308042	0.00890951	23.5806	23.8503	23.7871	24.054	23.9815	23.8893	24.0043	23.9076	23.8525	23.598	23.6051	23.6372
QDL03753.1	Chorismate synthase	IHMA87_03487	39029	4	17.08	4	0.291904	0.101328	-0.0427227	0.797052	-0.400599	0.0327654	-0.0659725	0.691978	21.0712	20.6782	21.1163	21.426	21.3215	21.32	21.1683	21.4329	21.1401	21.0553	21.5953	21.2886
QDL06311.1	hypothetical protein IHMA87_06126 (plasmid)	IHMA87_06126	22259	6	37.44	6	-0.0978364	0.471638	-0.0775214	0.566509	-0.323601	0.0328877	-0.343916	0.0252018	22.7224	22.6822	22.8619	23.1579	23.1038	22.9756	22.5357	22.5249	22.9124	22.9722	23.1786	22.854
QDL00930.1	Ribosomal RNA small subunit methyltransferase A	IHMA87_00581	30128	11	64.93	11	0.337292	0.0123502	0.0677122	0.554493	-0.273717	0.0330181	-0.00413704	0.97093	24.6571	24.6417	24.4833	24.8957	24.916	24.7917	25.0763	24.8663	24.8514	25.1097	24.779	24.9178
QDL01063.1	Efflux pump membrane transporter BepE	IHMA87_00728	111120	23	32.26	23	-0.331148	0.214118	0.0769214	0.764264	0.614244	0.0336507	0.206174	0.42806	24.5795	24.8636	25.0101	24.0344	24.1179	24.4582	23.9053	24.9409	24.6136	24.0153	24.4348	24.3911
QDL02155.1	Type II secretion system protein F	IHMA87_01843	43988	12	42.72	12	-0.150862	0.171197	-0.0135903	0.896974	0.250938	0.0341513	0.113667	0.292657	25.6175	25.497	25.7881	25.383	25.3962	25.3706	25.356	25.4686	25.6254	25.3089	25.4329	25.3672
QDL03795.1	putative NTE family protein	IHMA87_03529	37625	4	12.75	4	0.714037	0.00227276	0.238076	0.205076	-0.428548	0.0348708	0.0474131	0.792672	20.6854	20.3293	20.2607	20.9128	20.604	21.0443	21.1051	21.2044	21.108	21.2072	21.3169	20.7512
QDL05287.1	putative GTP-binding protein YjiA	IHMA87_05063	37188	5	20.36	5	-0.253236	0.168653	-0.567059	0.007722	-0.416272	0.0349111	-0.102449	0.561614	21.4255	21.0627	20.9042	21.5326	21.5479	21.5607	21.1565	20.8327	20.6435	21.0179	20.753	21.1692
QDL02459.1	Transcriptional regulatory protein CusR	IHMA87_02165	25567	5	29.57	5	0.293737	0.0128655	-0.143676	0.170154	-0.236836	0.03507	0.200577	0.0660071	22.4263	22.2771	22.2788	22.5146	22.7158	22.4623	22.5512	22.6748	22.6373	22.328	22.4851	22.4485
QDL04933.1	hypothetical protein IHMA87_04693	IHMA87_04693	26834	2	11.11	2	1.65726	0.0207832	0.418409	0.504513	-1.4726	0.0350852	-0.233754	0.707031	17.8093	20.3164	17.7224	20.5773	19.3087	20.3799	20.3681	20.4415	20.0103	20.5574	20.3888	20.575
QDL05807.1	2,3-bisphosphoglycerate-independent phosphoglycerate mutase	IHMA87_05607	55573	11	36.12	11	0.240692	0.352956	-0.210296	0.414609	-0.600968	0.0353373	-0.149979	0.557364	22.5683	21.9474	21.9013	23.0893	22.758	22.3726	22.1136	22.2064	22.819	22.4292	22.5597	22.6001
QDL02989.1	hypothetical protein IHMA87_02711	IHMA87_02711	15770	4	34.72	4	-0.459882	0.0640053	-0.502441	1	0.536853	0.0354444	0.579412	0.025481	22.6442	22.7507	22.7372	22.3587	22.0818	22.0811	21.6289	22.5585	22.565	21.5484	21.7428	21.723
QDL01559.1	Elastase	IHMA87_01230	53746	15	50.4	14	-0.236244	0.420955	0.109308	0.705925	0.682114	0.0358981	0.336562	0.259453	24.8691	24.4709	24.2316	24.136	23.5785	23.8108	24.2567	24.3165	24.2897	23.2478	24.2352	24.3703
QDL01480.1	Histidine--tRNA ligase	IHMA87_01151	47572	11	40.56	11	0.332497	0.0917645	-0.108455	0.556494	-0.430682	0.0363412	0.0102705	0.955191	22.6918	22.9742	22.587	23.4761	23.0935	22.9754	23.2712	23.1814	22.7979	22.8875	23.0916	23.2406
QDL06291.1	ATP synthase subunit b	IHMA87_06106	16956	10	58.33	10	-0.241962	0.0321371	0.158128	0.135071	0.234207	0.0368323	-0.165883	0.118927	29.2181	29.295	29.2524	29.1253	29.0208	28.9167	29.0722	28.9662	29.0011	29.05	29.335	29.1522
QDL03331.1	putative signaling protein	IHMA87_03055	97947	10	15.43	10	-0.485089	0.00957204	0.0878602	0.575478	0.364659	0.0371803	-0.20829	0.199977	22.9021	23.1502	23.2401	22.5987	22.6835	22.9161	22.3511	22.7073	22.7787	22.6525	22.8246	22.9849
QDL01763.1	Extracellular serine protease	IHMA87_01436	104427	40	62.76	39	-0.1913	0.0808511	0.0237436	0.814398	0.236257	0.0374516	0.021213	0.833827	26.6848	26.4711	26.7556	26.4735	26.3455	26.3838	26.4505	26.5118	26.3755	26.3428	26.5106	26.4207
QDL01199.1	Thioredoxin 1	IHMA87_00864	31984	8	41.52	8	0.359962	0.030681	-0.14721	0.327961	-0.342751	0.0376867	0.164422	0.277411	22.3198	22.4047	22.4506	22.7006	22.7311	22.7717	22.975	22.8729	22.4072	22.558	22.7459	22.4579
QDL05424.1	hypothetical protein IHMA87_05212	IHMA87_05212	118502	61	68.29	61	-0.162638	0.111905	0.14069	0.16248	0.223347	0.0377212	-0.0799812	0.411335	27.8988	27.8322	27.9485	27.5713	27.6734	27.7647	27.6068	27.7934	27.7914	27.8982	27.7453	27.788
QDL04555.1	hypothetical protein IHMA87_04299	IHMA87_04299	49681	18	43.79	18	-0.0139054	0.883275	0.403248	0.00140925	0.220971	0.0377702	-0.196183	0.059564	26.1576	26.2017	26.061	25.8096	25.9673	25.9804	26.1209	26.0321	26.2255	26.3127	26.4012	26.2532
QDL04147.1	Constitutive lysine decarboxylase	IHMA87_03884	48574	3	8.58	3	0.504712	0.0104002	-0.103549	0.533018	-0.383294	0.0379847	0.224967	0.190979	20.0872	19.968	19.5442	20.3896	20.1573	20.2024	20.407	20.4445	20.2621	20.0187	20.0106	20.4094
QDL05930.1	putative ABC transporter ATP-binding protein YheS	IHMA87_05736	70910	6	12.54	6	0.142966	0.50252	-0.128072	0.547141	-0.491068	0.0380328	-0.22003	0.309536	21.581	21.328	21.027	22.1219	21.854	21.4334	21.7632	21.3067	21.2951	21.7639	21.7141	21.547
QDL05502.1	Formate dehydrogenase, nitrate-inducible, major subunit	IHMA87_05296	21651	5	38.27	5	0.444843	0.0651043	-0.885372	0.00207109	-0.512772	0.0380965	0.817443	0.00345297	23.4981	23.3234	24.2347	24.2474	24.2124	24.1347	24.1565	24.13	24.1043	23.0954	23.614	23.2291
QDL05460.1	putative FAD-linked oxidoreductase	IHMA87_05252	102535	34	53.88	34	-0.291684	0.0297242	0.0581866	0.624242	0.27488	0.0381529	-0.07499	0.529519	25.005	25.2389	25.4585	24.9845	25.0131	24.8802	24.9249	24.9557	24.9467	24.9434	24.9923	25.1167
QDL01410.1	Carboxylesterase 2	IHMA87_01080	23282	2	21.86	2	-0.232657	1	-0.548725	0.342876	-1.314	0.0383522	-0.997933	1	17.2177	17.4651	17.4508	19.2934	19.4838	17.2983	17.1004	17.2304	17.1048	18.1615	18.999	17.2688
QDL00949.1	Anthranilate synthase component 1	IHMA87_00601	54339	5	15.65	5	-0.100708	0.697052	0.489367	0.0801535	0.597998	0.0386795	0.00792261	0.975471	21.4549	21.4913	20.9451	20.8779	20.8058	20.4136	20.8756	21.4461	21.2674	20.6756	21.4531	21.4367
QDL01739.1	Tagatose-6-phosphate kinase	IHMA87_01412	33431	4	23.17	3	0.719466	0.0361795	-0.11568	0.705521	-0.706633	0.0389451	0.128513	0.674898	19.9691	20.5495	19.2769	20.3828	20.7704	20.7622	20.697	20.4181	20.8388	20.762	20.113	20.6934
QDL04852.1	GDP-mannose-dependent alpha-(1-6)-phosphatidylinositol dimannoside mannosyltransferase	IHMA87_04612	40966	8	33.96	8	-0.272544	0.114766	0.109962	0.501637	0.374263	0.0391363	-0.00824289	0.959355	22.5563	22.2487	22.3662	21.7835	22.0423	22.2226	21.8411	22.2665	22.246	21.9875	22.278	22.1128
QDL02255.1	hypothetical protein IHMA87_01949	IHMA87_01949	26375	3	15.35	3	0.76029	0.0122503	-0.272734	0.29943	-0.589988	0.0394705	0.443035	0.105826	20.6046	20.5567	19.7296	21.0056	20.8178	20.8375	21.2279	21.0616	20.8823	20.6238	20.9936	20.2252
QDL02438.1	Hydroperoxy fatty acid reductase gpx1	IHMA87_02141	17713	5	41.61	5	-0.0321218	0.852781	0.879736	0.000394461	0.398828	0.0396854	-0.51303	0.0124516	22.207	22.3021	22.7323	21.9218	21.9177	22.2054	22.2479	22.3023	22.5948	22.6802	23.0605	22.9434
QDL05029.1	hypothetical protein IHMA87_04795	IHMA87_04795	23097	6	38.5	6	-0.0266183	0.741179	-0.237999	0.012558	-0.184719	0.0402111	0.0266619	0.740773	24.425	24.3371	24.5201	24.5913	24.6629	24.5822	24.4276	24.3841	24.3906	24.3871	24.3848	24.3505
QDL02571.1	hypothetical protein IHMA87_02284	IHMA87_02284	39706	4	21.17	4	-0.801334	0.0278175	0.281483	0.387517	0.731406	0.0408346	-0.351411	0.285692	21.4078	21.1294	21.2643	20.3627	20.2186	21.0261	20.3173	20.0758	21.0045	20.2684	20.9215	21.2619
QDL00658.1	hypothetical protein IHMA87_00303	IHMA87_00303	36169	1	4.05	1	-0.13648	0.538905	1.43702	1	0.502456	0.0412038	-1.07104	1	18.2679	18.0906	18.7136	18.0064	18.0169	17.5415	18.3188	18.0681	18.2757	18.9955	19.2184	19.6619
QDL06331.1	hypothetical protein IHMA87_06146 (plasmid)	IHMA87_06146	17757	2	20.86	2	0.139943	0.551482	-0.222266	0.350771	-0.531756	0.0412485	-0.169547	0.472469	20.5	20.9419	20.6966	20.9809	21.4707	21.2821	20.5414	20.6637	21.3531	20.7897	21.0427	21.2346
QDL06388.1	hypothetical protein IHMA87_06203 (plasmid)	IHMA87_06203	26014	9	35.57	9	0.163071	0.288522	-0.0715808	0.633305	-0.340532	0.041312	-0.105881	0.483415	24.3982	24.1889	24.4791	24.7575	24.7306	24.5998	24.5521	24.5818	24.4215	24.9279	24.6061	24.3391
QDL00446.1	hypothetical protein IHMA87_00086	IHMA87_00086	55758	18	67.27	18	-0.00903192	0.948146	0.343707	0.0295072	0.316708	0.0414867	-0.0360312	0.795618	24.948	24.6747	24.4788	24.3673	24.4886	24.2954	24.7909	24.5736	24.7098	24.7689	24.8625	24.5511
QDL05739.1	Poly(3-hydroxyalkanoate) polymerase subunit PhaC	IHMA87_05538	62498	7	20.04	7	-0.088208	0.551496	0.196696	0.199419	0.333898	0.0418851	0.0489938	0.739216	22.1895	21.7995	22.1872	21.5103	21.861	21.8033	22.12	21.8441	21.9475	21.8016	21.9295	22.0335
QDL05392.1	cAMP-activated global transcriptional regulator CRP	IHMA87_05176	29689	1	6.79	1	0.418452	1	0.224715	0.209864	-0.390352	0.0422228	-0.196615	1	17.778	17.8037	17.8977	18.5858	17.9772	18.0874	18.3459	18.0737	18.3151	18.4759	18.633	18.2157
QDL04567.1	hypothetical protein IHMA87_04311	IHMA87_04311	15666	3	30.5	3	0.487381	0.0287285	-0.0103566	0.957799	-0.443682	0.0424868	0.0540565	0.782803	21.1545	20.8231	20.4692	21.5376	21.2116	21.0286	21.3645	21.3423	21.2021	21.3767	21.3699	21.0002
QDL05790.1	hypothetical protein IHMA87_05589	IHMA87_05589	128388	2	1.67	1	-0.0315376	0.884587	0.492527	0.0424074	0.490717	0.0430287	-0.033347	0.878024	20.0787	20.0898	20.4514	19.6311	19.5983	19.9185	19.7967	20.6158	20.1129	20.4399	19.973	20.2125
QDL00843.1	hypothetical protein IHMA87_00490	IHMA87_00490	20170	7	50.57	6	1.03128	0.0334757	-0.499162	0.260562	-0.966894	0.0435256	0.563543	0.207903	20.6624	21.2624	22.6694	22.6117	22.5278	22.3553	22.2558	22.566	22.8662	21.6594	22.3054	22.0327
QDL02309.1	3-oxoacyl-[acyl-carrier-protein] synthase 2	IHMA87_02004	43368	11	54.11	10	0.239438	0.0297213	-0.301057	0.00974574	-0.218127	0.0436881	0.322368	0.00666132	23.1283	22.9854	23.1505	23.3033	23.3687	23.2465	23.3687	23.1732	23.4406	23.0389	23.0083	22.9682
QDL04759.1	Short-chain-enoyl-CoA hydratase	IHMA87_04512	29874	5	33.09	3	0.391196	0.0143001	-0.429532	0.00872969	-0.304772	0.0438107	0.515957	0.00294785	22.4937	22.3885	22.6049	23.1	22.6269	22.6746	22.989	22.8328	22.839	22.4594	22.3795	22.2739
QDL02086.1	Ribosomal large subunit pseudouridine synthase B	IHMA87_01767	43701	15	44.82	15	-0.00178211	0.988921	0.636411	0.000477136	0.288276	0.0440597	-0.349917	0.0189653	24.8594	24.7722	24.7435	24.4354	24.5572	24.5177	24.9009	24.9107	24.5581	25.2502	24.9245	25.2448
QDL05654.1	Cyclic di-GMP phosphodiesterase PdeB	IHMA87_05451	75993	6	13.02	5	0.190119	0.0804023	-0.387521	0.00267184	-0.224566	0.0444527	0.353075	0.00475791	20.8493	20.6176	20.7155	21.0154	20.9417	20.8991	20.9277	20.8136	21.0115	20.4581	20.656	20.5795
QDL02222.1	putative HTH-type transcriptional regulator YxaF	IHMA87_01914	20801	6	44.32	6	-0.25696	0.100516	-0.435755	0.0118883	-0.325865	0.0446838	-0.14707	0.324767	22.8587	22.6105	23.0383	23.1395	23.0786	23.2669	22.535	22.6563	22.5453	22.9904	22.6561	22.5312
QDL02317.1	Biofilm operon icaADBC HTH-type negative transcriptional regulator IcaR	IHMA87_02013	25056	6	32.08	6	-0.123151	0.358174	-0.236266	0.094403	-0.292646	0.0451324	-0.179531	0.190586	22.5307	22.8271	22.8051	22.8944	23.0381	23.1084	22.5687	22.6335	22.5913	22.9814	22.548	22.8026
QDL02822.1	hypothetical protein IHMA87_02543	IHMA87_02543	38181	22	60.4	22	-0.08596	0.583487	0.380302	0.0311175	0.346596	0.0454675	-0.119666	0.448557	26.3025	26.2065	26.1913	25.8121	25.9084	25.94	26.2907	25.8661	26.2856	26.5727	26.1025	26.1262
QDL03368.1	Glutathione amide reductase	IHMA87_03092	49463	6	22.84	6	0.43936	0.0338293	-0.0398174	0.828215	-0.408184	0.0455491	0.0709931	0.6996	20.7137	21.0471	21.1502	21.6478	21.2644	21.2234	21.6431	21.1483	21.4376	21.5569	21.2158	21.2434
QDL04916.1	3 beta-hydroxysteroid dehydrogenase/Delta 5--_4-isomerase	IHMA87_04676	36360	10	43.16	10	0.101703	0.446817	-0.139385	0.303288	-0.292848	0.0458057	-0.0517597	0.695422	24.034	24.2393	24.183	24.6902	24.3577	24.2869	24.2554	24.2875	24.2185	24.407	24.4041	24.1056
QDL06160.1	putative protease YdcP	IHMA87_05973	51652	2	7.11	2	-0.0772723	0.473578	-0.0905178	0.403467	-0.23632	0.0460056	-0.223075	0.0571041	19.5886	19.5686	19.5431	19.7383	19.8287	19.8423	19.4227	19.378	19.6678	19.5638	19.8223	19.7516
QDL06218.1	hypothetical protein IHMA87_06031	IHMA87_06031	32842	6	42.12	5	0.090588	0.506203	-0.223843	0.119287	-0.298937	0.0461865	0.015494	0.908458	21.3366	21.1465	21.2332	21.3182	21.533	21.7619	21.5051	21.1507	21.3323	21.2833	21.2646	21.3937
QDL06167.1	hypothetical protein IHMA87_05980	IHMA87_05980	7881	3	49.25	3	-0.316527	0.0635603	-0.0384658	0.804992	0.344553	0.0465252	0.066491	0.67052	24.9264	24.8185	24.9667	24.6286	24.3961	24.6532	24.5108	24.5264	24.7248	24.3107	24.8795	24.3724
QDL02146.1	Dihydrofolate synthase/folylpolyglutamate synthase	IHMA87_01834	46554	3	10.49	3	0.815454	1	-0.180555	0.59733	-0.751453	0.0465591	0.244556	0.476935	18.1821	19.8608	19.4772	19.9351	19.958	19.8814	20.0015	19.9645	20.0005	19.6804	19.857	19.6954
QDL01677.1	DNA mismatch repair protein MutS	IHMA87_01350	94948	19	39.77	18	0.180841	0.363679	-0.0422547	0.828493	-0.43133	0.0466013	-0.208234	0.298829	23.1042	22.8151	22.3151	23.1033	23.1874	23.2378	22.7018	23.129	22.9463	23.0719	23.014	23.3158
QDL03886.1	Cbb3-type cytochrome c oxidase subunit CcoP2	IHMA87_03622	34634	25	69.5	25	-0.20511	0.142512	0.315809	0.0342209	0.292437	0.0466237	-0.228482	0.106606	28.9278	28.9799	28.8785	28.3596	28.7941	28.7552	28.7798	28.5913	28.7998	29.0644	28.9769	28.8151
QDL05628.1	hypothetical protein IHMA87_05423	IHMA87_05423	30425	1	2.77	1	-0.339593	0.19471	0.315333	1	0.554241	0.0467111	-0.100685	0.688941	20.1636	20.3994	20.3967	19.8078	19.7762	19.713	19.8353	20.2159	19.8898	20.6055	19.4408	20.1966
QDL00891.1	6-phosphogluconate phosphatase	IHMA87_00539	24927	4	25.54	4	-0.00494225	0.984274	0.5112	0.0631283	0.554588	0.0467817	0.0384458	0.878209	19.6558	20.2989	19.8903	19.0461	19.7781	19.3572	20.1478	19.981	19.7014	20.2648	19.5695	19.8806
QDL03083.1	Chitinase D	IHMA87_02806	52968	13	46.58	12	0.112627	0.442955	-0.30178	0.0580264	-0.319584	0.0468635	0.0948223	0.516478	23.8142	24.0182	23.9187	24.3038	24.1126	24.2935	23.9395	24.0363	24.1133	23.623	24.1987	23.983
QDL02410.1	putative L,D-transpeptidase YbiS	IHMA87_02111	34755	4	18.89	4	0.486297	0.157289	-0.164231	0.616822	-0.72046	0.0469804	-0.0699326	0.830387	21.4582	21.1315	20.2555	21.7773	21.8283	21.4011	21.4107	21.6094	21.2841	21.7034	21.8795	20.9311
QDL00642.1	hypothetical protein IHMA87_00286	IHMA87_00286	22038	5	47.29	5	0.145843	0.306796	-0.305683	0.047616	-0.306582	0.0470823	0.144944	0.309632	22.7483	22.7363	23.1541	23.3817	23.104	23.0728	23.0251	22.9647	23.0865	23.0051	22.7762	22.8601
QDL06217.1	Response regulator PleD	IHMA87_06030	73579	7	19.61	7	-0.424267	0.15196	0.517224	0.0879635	0.618721	0.0472419	-0.32277	0.265323	21.2251	20.848	21.1941	20.277	20.8808	20.2533	20.2589	20.9551	20.7804	20.8951	20.5675	21.5002
QDL02884.1	hypothetical protein IHMA87_02606	IHMA87_02606	24049	12	54.76	12	-0.259348	0.0519775	0.144481	0.247322	0.265908	0.0472871	-0.137921	0.26802	25.5476	25.3831	25.4213	25.2759	25.2771	25.0013	25.1796	25.0589	25.3355	25.3909	25.4171	25.1798
QDL01242.1	UDP-N-acetylmuramate--L-alanyl-gamma-D-glutamyl-meso-2,6-diaminoheptandioate ligase	IHMA87_00908	48856	2	8.13	2	0.444371	0.264256	-0.327626	0.403628	-0.849348	0.0473367	-0.0773509	0.841004	18.1377	18.2003	18.5837	19.3149	18.6734	19.4815	18.7628	19.0691	18.423	17.9659	19.6047	18.9164
QDL04083.1	hypothetical protein IHMA87_03820	IHMA87_03820	40048	16	55.59	15	-0.432878	0.00750106	0.0651499	0.626037	0.292745	0.0474821	-0.205283	0.14429	24.3577	24.3134	24.5304	24.1176	23.9797	24.2261	24.0716	23.7239	24.1074	24.2885	24.2032	24.0271
QDL06131.1	hypothetical protein IHMA87_05944	IHMA87_05944	90815	15	33.46	15	-0.226346	0.131395	0.226938	0.130499	0.311022	0.0475642	-0.142263	0.32604	23.0954	22.8836	23.15	22.7203	22.5131	22.9626	22.7791	22.9404	22.7305	22.8217	22.9239	23.1312
QDL05869.1	Putative NAD(P)H nitroreductase MhqN	IHMA87_05673	22459	3	29.5	2	-0.190227	0.543909	-0.465623	0.155137	-0.682013	0.0480068	-0.406617	0.208999	18.401	18.7833	18.1511	19.0691	19.3135	18.9989	18.8784	18.3788	17.5075	18.4277	18.7529	18.804
QDL02280.1	FAD:protein FMN transferase	IHMA87_01974	36144	10	42.04	9	-0.117112	0.363423	0.36207	0.0147035	0.27701	0.048013	-0.202172	0.131254	23.7301	23.8487	23.7228	23.2869	23.6554	23.5282	23.6328	23.4673	23.8502	23.8786	23.8055	23.8726
QDL02982.1	L-serine dehydratase 2	IHMA87_02704	50027	4	10.87	4	-0.529027	0.107961	0.35178	0.267609	0.674795	0.0480456	-0.206012	1	21.9577	21.9023	21.619	21.748	20.4899	21.2168	21.4668	21.5509	20.8743	21.7455	21.2222	21.5422
QDL06011.1	Glycine cleavage system transcriptional activator	IHMA87_05818	35320	2	11.18	2	-0.0978473	0.293099	-0.413042	0.000865089	-0.197974	0.0485945	0.117221	0.213247	18.8906	18.9376	18.8667	19.0215	19.1379	19.1294	18.827	18.7513	18.8231	18.618	18.6018	18.8298
QDL00477.1	SCO1 protein	IHMA87_00117	22917	8	78.67	8	0.0536361	0.633742	-0.305714	0.0187881	-0.244689	0.0488851	0.114661	0.31822	25.186	25.2609	24.9811	25.4545	25.3263	25.3813	25.1911	25.0862	25.3117	25.2283	25.0314	24.9853
QDL06226.1	hypothetical protein IHMA87_06040	IHMA87_06040	24900	12	75.98	12	-0.0158119	0.902328	-0.472778	0.00371013	-0.279848	0.0500669	0.177118	0.188917	24.2017	23.9636	24.0591	24.1965	24.4566	24.4108	24.2989	24.0067	23.8714	23.8807	23.928	23.8368
QDL04857.1	transcriptional regulator MvaT, P16 subunit	IHMA87_04617	14205	4	32	4	-0.286385	0.0748984	0.36271	0.0305265	0.320862	0.0500972	-0.328233	0.0459313	23.96	23.87	23.7701	23.6493	23.5366	23.4517	23.7155	23.3321	23.6934	24.1033	23.9756	23.6468
QDL03998.1	Acyl-homoserine-lactone synthase	IHMA87_03735	22663	5	27.36	5	0.291374	0.594568	1.58573	0.0135532	1.18035	0.0501344	-0.114003	0.834021	22.1203	23.1439	21.4301	20.6632	21.0064	21.4836	21.9846	22.7248	22.859	21.5229	23.1408	23.2468
QDL01582.1	Virulence sensor protein BvgS	IHMA87_01253	132370	5	5.75	4	0.159897	0.580592	0.960217	0.00646171	0.623248	0.0502373	-0.177072	0.541343	19.4509	20.2268	19.8133	18.9086	19.3046	19.4081	20.1541	20.4058	19.4108	20.2478	20.3712	19.8829
QDL05658.1	hypothetical protein IHMA87_05455	IHMA87_05455	25577	16	60.59	16	-0.200058	0.135977	0.14581	0.264602	0.274459	0.0503226	-0.0714093	0.575506	27.1983	27.1256	27.3462	27.056	27.0932	26.6976	27.0403	26.9698	27.0599	27.1812	27.1566	26.9464
QDL04149.1	(S)-1-Phenylethanol dehydrogenase	IHMA87_03886	27426	3	19.32	3	-0.220109	0.437679	0.521316	0.0845895	0.605379	0.050438	-0.136045	0.628128	20.3875	20.9447	20.6909	19.9216	20.6549	19.6304	20.2427	20.5159	20.6041	20.1925	20.6912	20.8871
QDL04521.1	Biopolymer transport protein ExbB	IHMA87_04265	25282	13	61.9	12	-0.172534	0.110051	0.118658	0.25556	0.218326	0.0507987	-0.0728665	0.475941	27.474	27.414	27.4364	27.1058	27.26	27.3037	27.2624	27.1275	27.4169	27.351	27.408	27.2664
QDL00767.1	Adenosylhomocysteinase	IHMA87_00412	51370	20	61.41	20	-0.0946908	0.525643	0.43787	0.0124631	0.319133	0.0510468	-0.213428	0.169129	25.1447	25.2775	24.7654	24.6319	24.7512	24.8471	25.0567	24.8441	25.0028	25.0749	25.3671	25.1017
QDL05059.1	Dipeptide transport system permease protein DppB	IHMA87_04825	38067	10	34.68	10	-0.302218	0.127226	0.20736	0.280334	0.402626	0.0510591	-0.106951	0.56913	24.3841	24.7615	24.6469	24.0121	24.1304	24.442	24.0086	24.5155	24.3616	24.2125	24.3207	24.6734
QDL01015.1	50S ribosomal protein L22	IHMA87_00679	11911	10	49.09	10	0.100395	0.303109	-0.0195917	0.836464	-0.204169	0.0517747	-0.0841824	0.384058	29.8011	29.8364	29.604	29.9825	29.8614	30.0101	29.8567	29.8423	29.8437	30.01	29.8404	29.9447
QDL01530.1	2,3,4,5-tetrahydropyridine-2,6-dicarboxylate N-acetyltransferase	IHMA87_01201	18542	4	34.48	4	-0.295474	0.28729	0.730887	0.0194638	0.580246	0.0518316	-0.446115	0.120574	21.7456	21.5106	21.8915	21.0858	20.6569	21.6643	21.0389	21.4386	21.7837	21.9574	22.0334	21.6088
QDL00659.1	Aminopeptidase S	IHMA87_00304	71604	23	52.43	23	-0.166005	0.271312	-0.0223118	0.878752	0.314651	0.0518543	0.170958	0.25814	25.4263	25.4071	25.5383	25.1375	25.1641	25.1262	25.3138	25.278	25.2819	24.7349	25.2961	25.3299
QDL05773.1	Glycine betaine transport system permease protein OpuAB	IHMA87_05572	30838	2	12.01	2	0.278	0.693625	-0.128621	0.854921	-1.51253	0.0519087	-1.10591	0.137799	19.0964	17.1113	17.3337	19.5383	19.2356	19.3051	16.411	19.0796	18.8848	18.9428	19.3672	19.3831
QDL05714.1	Sporulation initiation inhibitor protein Soj	IHMA87_05512	28859	6	44.57	6	0.0682273	0.785159	-0.598254	0.0339684	-0.536736	0.0522109	0.129745	0.605992	21.9552	21.9572	21.295	22.3646	22.3206	22.1325	21.4667	22.0518	21.8937	22.07	21.6759	21.2771
QDL05887.1	hypothetical protein IHMA87_05691	IHMA87_05691	25561	11	62.67	11	0.0451504	0.599562	-0.0373157	0.663628	-0.183405	0.0522603	-0.100939	0.253349	23.5675	23.4697	23.4275	23.5864	23.7426	23.6858	23.6101	23.4632	23.5268	23.6117	23.6466	23.6446
QDL05941.1	Sensor histidine kinase YehU	IHMA87_05747	40035	3	9.5	3	-0.217662	0.0877652	-0.0571769	0.62988	0.252463	0.0529349	0.0919771	0.442517	21.7369	21.6876	21.299	21.2911	21.2672	21.4078	21.3528	21.3422	21.3755	21.27	21.233	21.2916
QDL01356.1	PhoH-like protein	IHMA87_01026	51709	15	64.58	14	0.358153	0.108901	-0.754698	0.00405757	-0.445749	0.0533049	0.667103	0.00832435	24.1011	23.8001	24.4114	24.2255	24.5614	24.863	24.5758	24.4332	24.3781	24.0781	23.5554	23.7523
QDL02496.1	hypothetical protein IHMA87_02203	IHMA87_02203	18699	4	44.58	4	0.269929	0.0653696	-0.328208	0.0306062	-0.285464	0.0534922	0.312673	0.037522	21.8646	21.6846	21.5713	22.2169	21.8348	21.9253	21.8539	21.9358	22.1406	21.5603	21.7481	21.6839
QDL01012.1	50S ribosomal protein L23	IHMA87_00676	10950	8	75.76	8	0.190262	0.10125	0.00585437	0.956801	-0.230653	0.0535275	-0.0462456	0.670176	28.567	28.338	28.424	28.7902	28.5741	28.6567	28.7159	28.5871	28.5968	28.8251	28.6534	28.56
QDL05060.1	Dipeptide transport system permease protein DppC	IHMA87_04826	32382	5	19.8	5	-0.279528	0.0776676	0.0399393	0.784487	0.311057	0.0535526	-0.00841094	0.953988	23.6118	24.0035	23.8723	23.6607	23.3189	23.5749	23.3667	23.7755	23.5069	23.5056	23.5846	23.584
QDL05837.1	Solvent efflux pump outer membrane protein SrpC	IHMA87_05638	52488	3	10.41	3	-0.639606	0.0919753	0.109292	0.756675	0.748983	0.0540486	8.47421e-05	0.999808	19.7234	18.4656	19.9162	18.1335	18.8487	18.876	18.7504	18.6524	18.7837	18.911	18.7775	18.4977
QDL00721.1	hypothetical protein IHMA87_00366	IHMA87_00366	15347	3	38.13	3	-0.837453	0.13255	1.15333	0.047767	1.11522	0.0541934	-0.875566	0.117661	19.8841	19.7121	20.2324	17.3739	19.692	19.417	19.2549	18.7573	19.304	20.1387	20.2744	19.5299
QDL03715.1	Phosphoadenosine phosphosulfate reductase	IHMA87_03449	30227	4	19.85	4	0.464703	0.268041	0.0179639	0.964728	-0.863998	0.0542151	-0.417259	0.317072	19.3253	18.8426	19.6345	20.0898	20.0416	20.2631	19.9263	18.7577	20.5126	20.5635	20.1445	19.7403
QDL01350.1	Acetyl-CoA acetyltransferase	IHMA87_01020	40622	8	40.92	8	0.0996917	0.86132	-0.984073	0.10729	-1.21141	0.0544466	-0.127647	0.823093	22.0093	22.4143	21.1572	22.3753	24.6222	22.2176	22.1223	21.941	21.8166	21.8672	22.1924	22.2033
QDL04488.1	Anthranilate--CoA ligase	IHMA87_04231	56886	11	35.59	11	0.0878297	0.638021	0.206058	0.281583	-0.393994	0.0546159	-0.512223	0.0178933	23.6276	23.8339	23.0418	24.039	23.8232	23.823	23.7694	23.5377	23.4596	24.1078	24.1153	24.0804
QDL05478.1	hypothetical protein IHMA87_05270	IHMA87_05270	31171	8	43.86	7	0.10194	0.282762	-0.12767	0.18554	-0.195355	0.0546841	0.034254	0.710831	23.4536	23.5623	23.7296	23.7535	23.7819	23.7963	23.674	23.6163	23.7611	23.6421	23.6305	23.676
QDL04634.1	Transcriptional regulator PhhR	IHMA87_04383	56841	2	5.2	2	0.480387	0.362689	0.312789	0.548475	1.09442	0.0549316	1.26201	0.031171	19.0957	18.8226	18.8354	16.8883	18.768	17.8142	19.3811	19.4083	19.4055	18.6297	17.0095	18.7697
QDL00999.1	50S ribosomal protein L11	IHMA87_00660	14907	8	55.94	8	0.31429	0.015183	0.118587	0.295559	-0.23344	0.0549437	-0.0377369	0.732691	29.0047	29.275	29.3275	29.4462	29.4262	29.435	29.52	29.4326	29.5974	29.6346	29.6143	29.4143
QDL05856.1	hypothetical protein IHMA87_05659	IHMA87_05659	15491	19	87.59	19	-0.370567	0.0901823	0.170218	0.409086	0.429154	0.0549858	-0.111632	0.584481	29.0195	29.0193	29.0736	28.1854	28.662	28.9774	28.5416	28.4786	28.9804	28.6159	28.805	28.9146
QDL05426.1	hypothetical protein IHMA87_05214	IHMA87_05214	11345	1	13.86	1	-0.349928	0.0666148	0.44509	0.0257123	0.368327	0.0555316	-0.426691	1	18.6338	18.495	19.1133	18.1215	18.4893	18.5263	18.3295	18.3739	18.4889	18.9088	18.9011	18.6625
QDL05515.1	hypothetical protein IHMA87_05309	IHMA87_05309	28281	11	69.38	11	-1.89814	0.0542206	2.67181	0.0118711	1.88457	0.0556676	-2.68538	0.0115598	23.9024	26.4316	22.9676	22.4893	22.5157	22.6429	22.6452	22.4479	22.514	23.4965	25.6608	26.506
QDL05009.1	putative phospholipid-binding protein MlaC	IHMA87_04775	23698	7	33.95	7	-0.278962	0.044881	0.398426	0.0083926	0.263008	0.0560422	-0.41438	0.00673002	24.1785	24.1981	23.9566	23.9385	23.9072	23.6985	23.9275	23.759	23.8098	24.1136	24.456	24.1699
QDL01396.1	putative nitrate transporter NarT	IHMA87_01066	47255	2	6.96	2	-1.61012	0.077082	0.945922	1	1.76109	0.0565663	-0.794947	1	18.2059	18.8486	18.8495	17.1971	15.6416	17.7819	17.0777	18.7458	15.2501	18.2659	16.9682	18.2244
QDL04864.1	hypothetical protein IHMA87_04624	IHMA87_04624	36648	22	76.72	22	-0.321765	0.00884964	0.079791	0.440071	0.213878	0.0565958	-0.187677	0.087921	26.366	26.3198	26.5756	26.175	26.2291	26.2156	26.1039	26.0531	26.139	26.3939	26.3281	26.1371
QDL03086.1	Hemin receptor	IHMA87_02809	78130	12	26.34	12	-0.138524	0.272061	0.377103	0.010098	0.256744	0.0566638	-0.258883	0.0549731	23.5391	23.3176	23.6687	23.2641	23.1904	23.3007	23.3409	23.4052	23.3638	23.8032	23.656	23.4273
QDL02037.1	3-oxoadipate enol-lactonase 2	IHMA87_01718	30530	9	49.09	9	0.238321	0.0286084	-0.26726	0.0168029	-0.200828	0.0567446	0.304753	0.00847219	23.2672	23.3302	23.3682	23.6884	23.456	23.4237	23.5767	23.4921	23.6117	23.3202	23.2268	23.2193
QDL00867.1	hypothetical protein IHMA87_00515	IHMA87_00515	22258	11	55.45	11	-0.314882	0.024376	0.229936	0.0818625	0.255305	0.0573007	-0.289513	0.0351369	28.1206	27.9251	27.888	27.9726	27.5884	27.6068	27.5883	27.7304	27.6703	27.9867	27.885	27.9858
QDL02186.1	hypothetical protein IHMA87_01877	IHMA87_01877	18113	6	43.9	6	-0.0775691	0.609664	-0.327214	0.0504527	-0.316095	0.057324	-0.0664499	0.661274	21.4022	21.7732	21.7502	22.0738	21.9492	21.851	21.3056	21.5851	21.8022	21.5302	21.6341	21.728
QDL03184.1	Pyocin-S2	IHMA87_02908	78382	14	38.92	13	-0.391229	0.114524	-0.531121	0.0408591	0.485391	0.057562	0.625282	0.020035	24.1473	23.6032	23.5821	23.4562	23.1808	23.2395	23.3347	23.3466	23.4776	23.1385	22.238	22.9065
QDL05662.1	DNA topoisomerase 4 subunit B	IHMA87_05459	69207	18	45.31	17	0.201493	0.105212	-0.142607	0.236015	-0.242299	0.0578502	0.101801	0.389264	23.7134	23.2693	23.514	23.7396	23.6822	23.8018	23.6482	23.7069	23.7461	23.6846	23.5623	23.5489
QDL05421.1	Glucose-6-phosphate isomerase	IHMA87_05209	62016	12	34.66	12	0.307956	0.0307743	-0.0751418	0.553425	-0.262391	0.0579401	0.120707	0.34784	23.8731	23.6667	23.9874	24.1383	23.9999	24.1762	24.1674	24.2585	24.0253	24.2218	23.899	23.9681
QDL04629.1	HTH-type transcriptional regulator DmlR	IHMA87_04378	34525	5	23.89	5	-0.261946	0.437522	0.581564	0.102853	0.693586	0.0579473	-0.149924	0.653383	22.1714	21.1582	21.5631	20.9085	21.2159	20.6875	21.2706	21.8849	20.9514	21.014	21.8352	21.7074
QDL05728.1	Penicillin-binding protein 1A	IHMA87_05527	91246	35	55.89	35	-0.156821	0.218977	0.183996	0.154871	0.255896	0.0580385	-0.084921	0.493767	26.5733	26.5391	26.5912	26.0354	26.4108	26.4897	26.4081	26.4731	26.3519	26.522	26.3905	26.5753
QDL05394.1	Hemin import ATP-binding protein HmuV	IHMA87_05180	27427	7	53.33	7	-0.11451	0.315692	-0.148739	0.200063	0.231715	0.0583154	0.265944	0.0340984	22.5357	22.3133	22.2109	22.0624	22.2186	22.0839	22.1557	22.2638	22.297	21.8408	22.0404	22.0374
QDL01543.1	hypothetical protein IHMA87_01214	IHMA87_01214	24439	4	36.73	4	-0.264051	0.538001	-0.645232	0.150259	0.883608	0.0586629	1.26479	0.0121766	19.9348	19.9444	19.9685	19.5164	18.2829	19.3976	20.4057	18.7521	19.8978	18.1271	18.6269	18.5073
QDL04594.1	hypothetical protein IHMA87_04339	IHMA87_04339	15837	3	25.87	3	0.152771	0.333116	-0.508952	0.00691972	-0.319918	0.0590725	0.341804	0.0461673	22.1999	21.8984	22.4049	22.5399	22.416	22.507	22.1252	22.2453	22.5911	21.9582	21.9093	22.0687
QDL03441.1	hypothetical protein IHMA87_03166	IHMA87_03166	28782	8	42.15	7	0.51426	0.0162662	-0.488927	0.0207525	-0.379612	0.0590879	0.623575	0.0057552	21.8446	22.0077	22.1986	22.5298	22.2876	22.3725	22.4886	22.4558	22.6493	21.4864	22.2317	22.0049
QDL05850.1	Ornithine carbamoyltransferase, catabolic	IHMA87_05653	38106	31	72.92	31	-0.00212258	0.985539	0.341007	0.0136968	0.24245	0.0597849	-0.100679	0.398764	29.1545	28.9568	29.2043	28.9474	28.9589	28.6818	29.1998	29.1057	29.0036	29.3201	29.1071	29.184
QDL00537.1	Methyl-accepting chemotaxis protein I	IHMA87_00177	72599	27	54.05	27	-0.437884	0.00515166	0.337482	0.0205926	0.260163	0.0602601	-0.515202	0.00185149	25.7334	25.5002	25.8353	25.3591	25.4454	25.4839	25.0442	25.286	25.4251	25.7615	25.8564	25.683
QDL01290.1	AMP nucleosidase	IHMA87_00956	55141	2	7.94	2	0.122974	0.344078	-0.24659	0.0744729	-0.261484	0.0608966	0.10808	0.403222	19.7192	19.3553	19.343	19.8518	19.8054	19.5448	19.6798	19.5549	19.5517	19.4635	19.5348	19.4638
QDL02732.1	hypothetical protein IHMA87_02450	IHMA87_02450	39769	8	27.78	8	-0.458835	0.0144661	0.602137	0.00308718	0.32779	0.0610716	-0.733183	0.00082033	23.0741	23.1713	22.6161	22.6118	22.6648	22.6015	22.6253	22.2468	22.6129	23.3373	23.2151	23.1321
QDL03458.1	hypothetical protein IHMA87_03183	IHMA87_03183	4949	1	25	1	-1.25139	0.0378993	0.986471	1	1.10402	0.0611015	-1.13385	1	21.0774	20.4436	21.0032	19.4586	20.2907	19.4628	20.4146	19.8567	18.4986	21.3381	19.7751	21.0582
QDL05366.1	hypothetical protein IHMA87_05145	IHMA87_05145	28365	3	27	2	-0.200905	0.584031	0.00763149	0.983277	-0.747877	0.0614835	-0.956413	0.0225973	18.5068	17.6988	18.1232	18.6931	19.0445	18.8349	18.6065	17.0192	18.1004	19.0944	18.8843	18.6167
QDL05638.1	GTPase HflX	IHMA87_05435	48579	15	49.65	15	0.335205	0.0480767	-0.138548	0.373961	-0.313483	0.0615146	0.16027	0.306972	23.6723	23.3449	23.832	23.7254	24.1077	23.9564	23.9691	24.0706	23.8151	23.9129	23.6607	23.8005
QDL03883.1	Cbb3-type cytochrome c oxidase subunit CcoN1	IHMA87_03619	53124	4	10.95	4	0.0643111	0.739345	0.0334436	0.862345	-0.395704	0.0615906	-0.364836	0.0810076	24.8314	25.2455	25.4477	25.4209	25.4947	25.7961	24.9587	25.5466	25.2122	25.5835	25.5482	25.6803
QDL00402.1	Hemolysin transporter protein ShlB	IHMA87_00042	63025	28	56.23	28	-0.272978	0.00986157	0.0182729	0.835782	0.18069	0.0617034	-0.110561	0.226992	26.7281	26.7211	26.7327	26.6059	26.5693	26.4647	26.4727	26.4743	26.4159	26.5134	26.4809	26.7003
QDL05056.1	Periplasmic dipeptide transport protein	IHMA87_04822	59649	11	31.14	11	-0.398589	0.11247	0.0729417	0.756679	0.481516	0.0618683	0.00998499	0.966085	23.2102	23.4156	22.8835	22.5931	22.7283	22.7433	22.7289	22.8806	22.704	22.1646	23.0035	23.1154
QDL05341.1	HTH-type transcriptional regulator MlrA	IHMA87_05118	33746	6	34.45	5	0.0667701	0.689595	-0.577609	0.00521737	-0.341135	0.0620193	0.303244	0.091413	20.152	20.2973	20.1155	20.6136	20.493	20.4816	19.8793	20.3551	20.5307	20.1231	19.7543	19.978
QDL05466.1	HTH-type transcriptional regulator HmrR	IHMA87_05258	15087	6	50	6	0.143543	0.546142	-0.712484	0.0112528	-0.482661	0.0620462	0.373366	0.135266	23.6822	23.4047	23.936	24.2256	24.1474	24.0979	23.638	23.6892	24.1263	23.9033	23.4515	22.9787
QDL05199.1	hypothetical protein IHMA87_04971	IHMA87_04971	37832	11	62.06	11	0.187351	0.16839	-0.167476	0.213877	-0.264796	0.0622259	0.0900308	0.491781	24.1939	24.0173	24.2884	24.392	24.5825	24.3196	24.453	24.1894	24.4192	24.374	24.3408	24.0768
QDL05430.1	30S ribosomal protein S15	IHMA87_05218	10116	4	41.57	4	0.220324	0.287432	0.0332343	0.868786	-0.411026	0.0625061	-0.223937	0.28005	25.5745	25.729	26.2078	26.5732	25.8576	26.3136	26.0639	26.1199	25.9884	26.3539	26.3131	26.177
QDL03440.1	Homospermidine synthase	IHMA87_03165	51800	7	23.03	6	0.621974	0.012706	-0.104842	0.620662	-0.430132	0.0626218	0.296685	0.17905	21.637	20.7564	21.4241	21.6923	21.6418	21.7738	21.6576	21.9719	22.0539	21.4333	21.715	21.6451
QDL04849.1	hypothetical protein IHMA87_04609	IHMA87_04609	53190	20	61.09	20	-0.411425	0.00311905	-0.184632	0.113138	0.222659	0.0627116	-0.0041343	0.969746	25.4941	25.4278	25.308	25.0345	25.2878	25.2396	24.9507	25.0389	25.006	24.8538	25.0111	25.1431
QDL05843.1	C4-dicarboxylate transport sensor protein DctB	IHMA87_05646	67246	10	24.54	10	0.102279	0.46815	-0.193176	0.184813	-0.28388	0.062826	0.0115751	0.933668	22.6328	22.537	22.3567	22.8326	22.7824	22.7631	22.367	22.8416	22.6247	22.734	22.4224	22.6421
QDL00806.1	hypothetical protein IHMA87_00453	IHMA87_00453	35441	3	11.46	3	-1.20518	1	0.684683	0.175424	0.981083	0.0631809	-0.908782	0.0816785	19.9988	19.8787	20.1233	18.6959	18.9261	19.4357	18.7234	18.3664	19.2955	20.0582	20.5959	18.4575
QDL00502.1	Alkyl hydroperoxide reductase subunit F	IHMA87_00142	55820	1	2.11	1	-0.142945	0.556292	0.589606	0.0309018	0.490332	0.0633755	-0.24222	0.326643	19.1101	19.7571	19.3157	19.3924	18.4289	18.8906	19.3896	19.2437	19.1207	19.5523	19.3378	19.5906
QDL05833.1	Histidine transport system permease protein HisQ	IHMA87_05634	24847	5	26.41	5	0.0136303	0.932824	0.0623372	0.70091	0.328723	0.0637362	0.280016	0.106193	22.434	22.6311	22.6335	22.003	22.2859	22.4236	22.3087	22.8949	22.536	22.3571	22.3221	22.2203
QDL03945.1	hypothetical protein IHMA87_03682	IHMA87_03682	14867	3	34.31	3	-0.0996038	0.287529	-0.201923	0.0460178	-0.184821	0.0637433	-0.0825021	0.374031	23.9716	23.9937	24.1065	24.3478	24.1434	24.1351	23.9121	23.8748	23.986	24.0406	24.0088	23.971
QDL05052.1	Periplasmic dipeptide transport protein	IHMA87_04818	60117	11	36.69	7	0.0902613	0.738133	-0.0857064	0.750829	0.546786	0.063961	0.722753	0.0204073	22.4695	21.5608	22.1236	21.1508	21.7259	21.6369	22.1116	22.4763	21.8368	21.3426	21.1962	21.7176
QDL04396.1	Leucine-, isoleucine-, valine-, threonine-, and alanine-binding protein	IHMA87_04137	39670	14	64.34	13	-0.568029	0.00662526	0.123059	0.476516	0.345942	0.0643046	-0.345145	0.0648233	24.0365	24.1206	23.9067	23.8725	23.694	23.4596	23.7928	23.36	23.2069	23.6168	23.8579	23.9204
QDL01273.1	Leucine--tRNA ligase	IHMA87_00939	97726	15	29.67	15	0.251788	0.0661357	0.00562162	0.964176	-0.253658	0.0644592	-0.00749185	0.952272	22.9121	23.064	23.1025	23.3723	23.3307	23.1365	23.4063	23.109	23.3186	23.3173	23.1059	23.4332
QDL02778.1	ATP-dependent Clp protease ATP-binding subunit ClpA	IHMA87_02496	84011	32	57.39	32	-0.00689817	0.946695	0.150101	0.166659	0.209063	0.0644812	0.0520638	0.616117	25.6744	25.5306	25.5963	25.2296	25.513	25.4314	25.6824	25.6023	25.4958	25.5328	25.4695	25.6221
QDL00377.1	Trk system potassium uptake protein TrkA	IHMA87_00017	49927	12	48.14	11	-0.741497	0.000111362	-0.0450274	0.717301	0.250536	0.0650394	-0.445934	0.00419439	24.6445	24.7337	24.4638	24.5286	24.3694	24.1923	23.7902	23.9912	23.836	24.4654	24.2311	24.2587
QDL03585.1	DNA polymerase III subunit epsilon	IHMA87_03311	26801	5	30.89	5	0.239027	0.102278	-0.0736992	0.591331	-0.275215	0.0651889	0.0375121	0.783465	20.6112	20.609	20.6083	20.8065	20.8676	20.9801	21.0299	20.5903	20.9253	20.8475	20.9825	20.603
QDL05971.1	hypothetical protein IHMA87_05778	IHMA87_05778	111973	3	3.75	3	0.927951	0.216907	-1.79491	0.0289187	-1.45329	0.0659522	1.26957	0.101544	17.9844	20.3836	19.0592	21.175	20.1106	20.5014	21.0444	18.6036	20.563	19.1394	18.2017	19.0612
QDL05184.1	UDP-glucose 4-epimerase	IHMA87_04956	38411	16	75.29	15	0.324121	0.0630132	-0.520538	0.00727135	-0.319817	0.0660168	0.524841	0.0069397	25.1922	24.8554	25.5033	25.3533	25.5608	25.5962	25.4695	25.4984	25.5554	25.1326	24.9728	24.8433
QDL03721.1	Phospho-2-dehydro-3-deoxyheptonate aldolase, Tyr-sensitive	IHMA87_03455	39037	5	24.3	4	0.178018	0.428618	-0.332631	0.154243	-0.44467	0.0663358	0.0659785	0.766048	21.2985	21.1874	20.6599	21.2667	21.6549	21.5582	21.2552	21.0231	21.4016	20.7612	21.3361	21.3846
QDL00754.1	Ribosomal RNA small subunit methyltransferase E	IHMA87_00399	26539	3	22.08	3	0.616804	0.0548511	-0.42473	0.165337	-0.58308	0.0669865	0.458453	0.13726	21.4464	20.5492	21.2151	21.7837	21.7143	21.4619	21.9339	21.6353	21.492	21.5987	21.4544	20.6327
QDL00715.1	tRNA (guanine-N(7)-)-methyltransferase	IHMA87_00360	27659	4	25	4	0.301558	0.170496	-0.160228	0.450785	-0.419274	0.0671442	0.0425115	0.83924	20.1428	20.8997	20.5058	21.1987	20.7937	20.8138	20.978	20.7987	20.6764	20.515	20.996	20.8145
QDL02036.1	Peptidyl-prolyl cis-trans isomerase A	IHMA87_01717	20104	5	46.52	5	-0.466695	0.00312175	0.227456	0.0887128	0.247682	0.0671532	-0.446469	0.00410842	22.9937	22.9007	23.0341	22.7944	22.762	22.629	22.7821	22.3054	22.4409	22.9964	22.9181	22.9532
QDL03538.1	Inner membrane protein YedI	IHMA87_03264	31685	6	22.48	6	-0.106352	0.736475	-0.0908253	0.773634	0.629826	0.0676178	0.6143	0.0735675	22.4471	22.7516	22.8171	21.4664	22.4305	22.2293	22.334	22.683	22.6796	21.6095	21.6252	22.6191
QDL06016.1	Xanthine phosphoribosyltransferase	IHMA87_05823	20607	4	44.74	4	0.333625	0.300473	-0.267636	0.4016	-0.625929	0.0676904	-0.0246688	0.937239	22.5195	22.1221	21.5679	22.5925	22.7917	22.7031	22.6428	21.8314	22.7362	22.5358	22.7859	21.9627
QDL02159.1	Type II secretion system protein J	IHMA87_01847	27235	5	27.85	5	-0.0487503	0.758932	-0.226377	0.173765	0.316238	0.0679919	0.493864	0.00958513	22.2496	22.1789	22.3669	22.0779	21.7103	22.0585	22.416	21.8721	22.361	21.7769	21.6736	21.717
QDL03888.1	hypothetical protein IHMA87_03624	IHMA87_03624	20281	11	59.78	11	0.0237234	0.844095	-0.137714	0.268529	-0.240161	0.0683163	-0.078723	0.518189	26.3794	26.3663	26.5007	26.7533	26.6373	26.5763	26.3928	26.2897	26.6351	26.6818	26.4957	26.3762
QDL05405.1	hypothetical protein IHMA87_05191	IHMA87_05191	31911	12	50.51	12	-0.577681	0.000151252	-0.118028	0.255521	0.199472	0.0688504	-0.26018	0.0239686	24.5031	24.5907	24.6376	24.2297	24.4952	24.4081	24.0172	24.0863	23.8949	24.3375	24.2288	24.2126
QDL02772.1	tRNA-specific 2-thiouridylase MnmA	IHMA87_02490	41843	2	8.8	2	0.309757	0.0113737	-0.0105346	0.918262	-0.203943	0.0689744	0.116349	0.272098	20.2184	20.2027	20.0857	20.3987	20.3459	20.3741	20.5027	20.4551	20.4783	20.4258	20.506	20.1552
QDL04863.1	hypothetical protein IHMA87_04623	IHMA87_04623	47521	13	39.57	13	-0.0939981	0.314408	0.149557	0.122852	0.180628	0.0691998	-0.0629272	0.494448	24.2911	24.2557	24.2958	24.1154	24.1053	24.0799	24.1794	24.0908	24.2903	24.3708	24.2391	24.1395
QDL04107.1	hypothetical protein IHMA87_03844	IHMA87_03844	31272	11	34.78	11	-0.163647	0.169407	0.313143	0.0177473	0.224865	0.0692351	-0.251925	0.0458085	24.6722	24.6446	24.4162	24.3126	24.4136	24.3321	24.469	24.2526	24.5203	24.7652	24.6969	24.5356
QDL04367.1	transcriptional regulator FleQ	IHMA87_04108	56263	27	64.86	26	0.306911	0.00820365	0.232703	0.0318869	-0.189972	0.0692879	-0.115764	0.243335	25.9494	25.7912	25.7915	25.9775	26.0612	26.0633	26.1549	26.1505	26.1474	26.4261	26.2148	26.1592
QDL05742.1	putative HTH-type transcriptional regulator TtgW	IHMA87_05541	23488	2	10.73	2	-0.640467	0.00967519	0.00359614	0.986063	0.407054	0.0701575	-0.237009	0.265181	19.6372	19.6347	19.6627	19.4503	19.4725	18.7906	18.7455	18.9727	19.295	19.0097	19.3744	19.3401
QDL04507.1	2-hydroxy-6-oxononadienedioate/2-hydroxy-6-oxononatrienedioate hydrolase	IHMA87_04250	33672	3	11.55	3	-0.5852	0.0591922	0.129669	0.647291	0.555933	0.0707585	-0.158935	0.575973	20.6022	20.7887	20.4401	20.3384	20.4071	19.4178	19.8372	20.311	19.9273	19.7798	20.4845	20.288
QDL00651.1	D-3-phosphoglycerate dehydrogenase	IHMA87_00295	44217	14	62.59	14	0.10665	0.351907	-0.120981	0.293978	-0.220808	0.0708309	0.00682206	0.951429	24.4948	24.6817	24.6938	24.8439	24.8416	24.8472	24.9612	24.5735	24.6557	24.7146	24.7083	24.7469
QDL01590.1	Chemotaxis protein CheW	IHMA87_01261	18671	10	63.91	10	-0.0949501	0.389772	-0.01045	0.923135	-0.21345	0.0708865	-0.297951	0.0181471	22.3643	22.6696	22.6189	22.8643	22.7985	22.6303	22.5171	22.4101	22.4407	22.778	22.8053	22.6784
QDL01717.1	Glycerol uptake facilitator protein	IHMA87_01390	28896	4	20.79	4	0.0681461	0.816695	0.34222	0.25963	0.57844	0.0710049	0.304367	0.312821	21.9121	22.2662	22.6678	21.1077	21.9015	22.1016	22.0615	22.4391	22.55	22.2271	22.219	21.6913
QDL04442.1	hypothetical protein IHMA87_04184	IHMA87_04184	13354	3	34.43	3	0.374598	0.141691	-0.330712	0.189284	-0.473461	0.071404	0.231848	0.346671	20.346	20.9368	21.1213	21.122	21.3551	21.3475	21.1053	21.0328	21.3899	20.5084	21.0267	21.2974
QDL00889.1	Ferredoxin--NADP reductase	IHMA87_00537	42588	2	6.89	2	-0.0461012	0.884646	0.242113	0.452554	0.624369	0.0715308	0.336155	0.303312	19.4191	19.2423	19.3193	18.2983	18.4473	19.362	18.7785	19.5501	19.5138	18.5844	18.8855	19.364
QDL04974.1	Peptidoglycan D,D-transpeptidase FtsI	IHMA87_04736	62802	24	56.99	23	-0.404564	0.00472859	0.225225	0.0718107	0.225371	0.0716552	-0.404419	0.00473879	25.6718	25.6701	25.5038	25.2951	25.5223	25.3522	25.3347	25.1454	25.152	25.7133	25.4358	25.6962
QDL05441.1	RNA-binding protein	IHMA87_05232	11658	2	36.54	2	1.62486	0.095508	-0.27958	0.757955	-1.77807	0.0716841	0.126365	1	18.3061	22.3505	22.575	22.9122	22.7751	22.8785	22.8179	22.7404	22.5478	22.6269	22.5403	22.5598
QDL04372.1	hypothetical protein IHMA87_04113	IHMA87_04113	13523	1	16.54	1	-0.0548469	0.863896	0.449361	0.180182	0.62527	0.0728007	0.121062	1	17.7675	17.6471	17.6564	16.9059	16.973	17.3162	17.4261	17.9569	17.5233	18.3408	17.3211	16.8813
QDL01390.1	putative oxidoreductase	IHMA87_01060	29293	9	50.36	9	0.102872	0.310514	0.00833545	0.932728	-0.192843	0.073103	-0.0983064	0.331385	24.1768	24.2402	24.0525	24.4074	24.3007	24.34	24.267	24.2998	24.2114	24.5168	24.2366	24.3197
QDL03178.1	DNA-invertase hin	IHMA87_02902	34517	7	34.3	7	0.428018	0.616052	-1.21591	0.172302	-1.65491	0.0733081	-0.0109866	0.989663	20.309	19.9967	19.976	21.4526	22.4303	21.3635	19.1902	21.5573	20.8182	20.9025	18.5783	22.1179
QDL04735.1	Signal peptidase I	IHMA87_04488	32145	19	63.03	19	-0.248417	0.0546612	0.181154	0.143696	0.228261	0.0735081	-0.20131	0.108367	26.935	26.8778	26.9353	26.8299	26.663	26.5704	26.6327	26.5328	26.8373	26.8982	26.9949	26.7137
QDL02308.1	Acyl carrier protein	IHMA87_02003	8741	2	32.05	2	-0.859876	0.0380048	-0.0534009	0.884967	0.719329	0.0735262	-0.0871459	0.813522	20.1363	20.6022	20.6629	19.3131	20.3884	19.5419	19.1557	19.5299	20.1362	20.0544	19.08	19.9488
QDL04318.1	Major cold shock protein CspA	IHMA87_04058	7725	4	50.72	4	-0.299416	0.221137	0.35267	0.155304	0.458638	0.0735429	-0.193448	0.418858	26.2038	26.0882	26.1014	25.9954	25.0029	26.0191	25.9618	25.8042	25.7291	26.0003	26.1041	25.9711
QDL06028.1	Cardiolipin synthase C	IHMA87_05835	57830	10	27.75	10	0.0289586	0.864254	-0.294522	0.104771	-0.329459	0.0739545	-0.00597799	0.971826	21.7996	21.9491	22.064	22.0989	22.2386	22.4637	22.2105	21.9908	21.6983	22.1772	21.7271	22.0133
QDL05722.1	Shikimate kinase 1	IHMA87_05521	19283	6	47.67	5	0.438892	0.0116503	-0.158417	0.292221	-0.283402	0.0747646	0.313907	0.0521883	22.6269	22.6005	22.988	23.0278	23.0101	23.0277	23.1514	23.0455	23.3351	22.6605	23.0989	22.8309
QDL02796.1	Putrescine-binding periplasmic protein SpuD	IHMA87_02515	40539	7	34.88	7	-0.303541	0.146028	0.260489	0.205916	0.382818	0.0748786	-0.181211	0.368824	22.0506	22.3624	22.2032	22.0721	21.6478	21.7479	21.9327	21.6542	22.1187	21.7912	22.4545	22.0036
QDL01558.1	Single-stranded-DNA-specific exonuclease RecJ	IHMA87_01229	62199	8	21.37	8	0.690232	0.00405277	-0.167459	0.389264	-0.369647	0.0750591	0.488044	0.0254882	21.3891	21.4729	20.686	21.5095	21.5147	21.6327	21.7501	21.8538	22.0147	21.4346	21.245	21.4749
QDL00495.1	Beta-alanine--pyruvate aminotransferase	IHMA87_00135	48496	8	33.04	7	-0.34894	0.258067	0.85471	0.0148653	0.577204	0.0754186	-0.626446	0.0567972	20.9897	21.7657	21.4272	20.5302	20.8163	21.1045	21.4855	20.59	21.0603	21.2153	21.9912	21.8087
QDL06292.1	ATP synthase subunit c	IHMA87_06107	8608	1	12.94	1	-0.0598907	0.839375	0.549757	0.0852919	0.570733	0.0755939	-0.0389152	0.895154	23.852	23.836	24.135	22.6717	23.643	23.7961	23.4408	24.1731	24.0294	23.791	23.8342	24.1349
QDL05051.1	hypothetical protein IHMA87_04817	IHMA87_04817	24893	10	53.39	10	-0.332534	0.0219321	0.14493	0.264788	0.243037	0.0757608	-0.234427	0.0851026	24.6813	24.7429	24.4686	24.5827	24.4272	24.1538	24.335	24.224	24.3363	24.5655	24.5882	24.4447
QDL03573.1	3-oxoacyl-[acyl-carrier-protein] reductase FabG	IHMA87_03299	26889	5	40.39	5	0.397746	0.04965	-0.159317	0.392188	-0.352896	0.0757921	0.204168	0.278476	21.7391	21.8341	21.8335	22.4041	22.1973	21.864	22.4574	22.3457	21.7968	22.0246	21.9819	21.981
QDL06427.1	hypothetical protein IHMA87_06242 (plasmid)	IHMA87_06242	9823	1	9.09	1	0.344847	0.0897251	-0.217516	0.263391	-0.363403	0.0759117	0.198961	1	19.6715	19.6369	19.7792	20.0529	19.6632	20.4619	19.9607	20.0651	20.0963	20.0093	19.5955	19.9205
QDL01963.1	(R)-specific enoyl-CoA hydratase	IHMA87_01640	17001	1	10.26	1	-0.489679	1	0.175467	0.551975	0.562564	0.0767506	-0.102582	1	19.6877	19.5238	19.6997	19.6817	18.4833	19.0585	19.263	18.8405	19.3387	18.8874	19.2464	19.6161
QDL00940.1	Signal transduction histidine-protein kinase/phosphatase DegS	IHMA87_00592	89565	10	18.9	10	-0.196905	0.215266	0.194091	0.221394	0.293101	0.0772353	-0.0978955	0.525501	22.4038	22.4695	22.2367	21.956	22.4487	21.8261	22.2187	22.0822	22.2185	22.3225	22.2198	22.2707
QDL01227.1	hypothetical protein IHMA87_00893	IHMA87_00893	36130	2	6.87	2	0.17987	0.385248	-0.0639442	0.753496	-0.389908	0.0773991	-0.146093	0.477777	19.9884	20.0259	19.7437	20.6663	20.2989	19.9624	20.2569	20.0325	20.0081	20.2134	20.5647	19.9578
QDL05047.1	MagB	IHMA87_04813	64151	31	68.59	30	0.0140776	0.876832	-0.00244513	0.978511	0.174157	0.0775605	0.19068	0.0567478	26.1662	26.0166	26.1531	25.9029	25.996	25.9145	26.0813	26.0598	26.237	25.9961	25.9545	25.8555
QDL05745.1	hypothetical protein IHMA87_05544	IHMA87_05544	9806	1	14.29	1	0.241194	0.428405	-0.847632	1	-0.57445	0.0777134	0.514375	1	17.7728	17.6714	17.688	18.1216	18.2945	18.4394	18.1092	17.8244	17.9221	18.1255	16.6459	17.5412
QDL02143.1	tRNA pseudouridine synthase A	IHMA87_01831	27375	2	10.2	1	0.30048	0.326666	-0.187644	0.534012	-0.572487	0.0778126	-0.0843639	0.77805	17.9223	18.1799	17.4194	18.5808	18.2212	18.437	18.5305	18.3955	17.4971	18.595	18.0605	18.0207
QDL00733.1	Putative cystathionine beta-synthase	IHMA87_00378	49101	15	50.55	15	0.332043	0.0124753	-0.197318	0.100974	-0.212975	0.0797715	0.316386	0.0159383	24.0585	23.9014	23.9879	24.2455	24.1965	24.1447	24.3103	24.3547	24.2789	24.2302	23.946	23.8185
QDL05973.1	hypothetical protein IHMA87_05780	IHMA87_05780	29384	8	40.16	8	-0.111773	0.168004	-0.314537	0.00188443	-0.145824	0.0812001	0.0569403	0.46636	24.9004	24.9903	24.9475	25.0898	25.0949	25.091	24.7641	24.9038	24.8349	24.8085	24.7604	24.7631
QDL01478.1	Cytoskeleton protein RodZ	IHMA87_01149	36131	9	44.54	9	0.212016	0.0857336	0.106663	0.360116	-0.21564	0.0812388	-0.110287	0.344735	24.8839	25.0352	25.2216	25.1217	25.3516	25.3143	25.3741	25.2598	25.1427	25.3517	25.3992	25.3567
QDL02562.1	Transaldolase	IHMA87_02275	33932	9	37.46	9	0.191674	0.128376	-0.173267	0.164887	-0.224057	0.0813955	0.140885	0.251004	23.2031	23.4815	23.2496	23.6377	23.6223	23.3465	23.6226	23.485	23.4016	23.3623	23.4241	23.3003
QDL05629.1	30S ribosomal protein S18	IHMA87_05424	8873	4	40.79	4	0.313999	0.0139287	-0.0879444	0.424061	-0.204405	0.0815006	0.197539	0.090734	28.1966	27.9412	28.0074	28.3859	28.1886	28.1839	28.4309	28.3078	28.3484	28.0923	28.3008	28.1015
QDL00724.1	Bacterial dynamin-like protein	IHMA87_00369	75131	5	10.69	5	0.117074	0.561328	0.0304221	0.879038	0.377457	0.0815027	0.464109	0.0385231	21.9157	21.7683	22.3479	21.3393	21.5929	21.9674	22.0596	22.3622	21.9614	21.7658	21.6991	21.526
QDL00873.1	hypothetical protein IHMA87_00521	IHMA87_00521	35415	4	12.73	4	-0.354734	0.305539	0.782346	0.0385268	0.63624	0.0815243	-0.50084	0.158333	21.6633	20.8347	21.6619	21.3264	20.4184	20.5064	21.3206	20.4184	21.3567	21.5905	21.5972	21.4105
QDL04384.1	Flagellar hook-associated protein 1	IHMA87_04125	71374	11	29.33	11	0.289336	0.253024	0.348728	0.174473	0.460847	0.0821904	0.401455	0.123307	22.6966	22.3193	22.8193	21.7346	22.2869	22.4312	22.9033	22.802	22.998	22.9845	22.3047	22.2097
QDL02697.1	hypothetical protein IHMA87_02413	IHMA87_02413	40527	1	3.31	1	0.216422	0.350779	-0.457574	1	-0.425167	0.0834474	0.248829	0.286739	17.3238	17.9392	17.5788	18.1894	17.6728	18.2551	18.1228	17.4656	17.9028	17.4128	17.6392	17.6927
QDL06056.1	Bifunctional (p)ppGpp synthase/hydrolase SpoT	IHMA87_05863	78880	11	21.26	11	0.171076	0.384052	-0.287204	0.157448	-0.361182	0.0835632	0.0970974	0.616597	21.8107	21.7498	22.5164	22.4256	22.2205	22.5145	22.2078	22.1189	22.2635	22.0589	21.9828	22.2572
QDL00634.1	Putrescine-binding periplasmic protein SpuD	IHMA87_00278	40644	11	46.87	10	-0.0685005	0.41035	0.197686	0.0325923	0.152976	0.0840065	-0.113211	0.186043	25.0409	24.9673	25.0274	24.8414	24.917	24.8183	25.0022	24.8891	24.9387	25.0864	25.111	24.9723
QDL02266.1	LexA repressor	IHMA87_01960	22522	4	25.98	4	0.152308	0.65599	-0.558853	0.123025	-0.636288	0.0841364	0.0748729	0.825994	21.5171	20.6034	20.0209	21.7916	21.0984	21.1604	21.0153	20.9085	20.6745	21.0206	20.7365	20.6167
QDL04535.1	Proline--tRNA ligase	IHMA87_04279	63057	16	45.71	16	0.403604	0.00486501	-0.00545368	0.962167	-0.214874	0.0843679	0.194184	0.114034	23.6991	23.6992	23.6878	24.0201	23.9358	23.7748	24.2457	24.1349	23.9164	24.003	23.7631	23.9483
QDL06343.1	hypothetical protein IHMA87_06158 (plasmid)	IHMA87_06158	97842	5	6.76	5	0.473481	0.0897125	0.389098	0.153629	-0.48279	0.0844134	-0.398408	0.144983	21.4091	20.3002	20.9752	21.125	21.4562	21.5517	21.1568	21.6036	21.3446	21.9539	21.714	21.6323
QDL05470.1	Cyclic di-GMP phosphodiesterase response regulator RpfG	IHMA87_05262	43671	3	14.25	3	0.354301	0.200761	0.465147	1	0.495241	0.0845899	0.384395	0.168114	19.595	19.4134	18.9698	18.9311	19.374	18.1874	19.6484	19.7236	19.6692	19.2559	19.3394	19.2927
QDL03427.1	hypothetical protein IHMA87_03151	IHMA87_03151	11011	7	37.96	7	0.296623	0.204982	-0.46204	0.0608661	-0.418536	0.084793	0.340128	0.151084	26.3685	26.7494	27.0595	27.2856	27.0696	27.0779	27.2748	26.7656	27.0268	26.977	26.7775	26.2924
QDL02106.1	Putative O-antigen transporter	IHMA87_01788	44309	4	14.11	4	0.483949	0.156168	-0.576836	0.097538	-0.602604	0.0852963	0.458181	0.17719	20.5765	21.4682	20.783	21.3343	21.6093	21.6919	21.1625	22.0329	21.0842	21.4345	20.6024	20.868
QDL06493.1	hypothetical protein IHMA87_06308 (plasmid)	IHMA87_06308	63152	19	50.67	18	0.15916	0.293531	-0.296425	0.0658812	-0.274115	0.0853143	0.181469	0.234886	24.31	24.0323	24.6156	24.6766	24.6568	24.4469	24.4191	24.4694	24.5469	24.1902	24.2759	24.4249
QDL00962.1	Putative prophage major tail sheath protein	IHMA87_00614	41386	18	57.77	18	-0.195594	0.194328	0.377308	0.0229632	0.268418	0.0853304	-0.304483	0.0555867	25.0479	24.8077	25.139	24.7062	24.7197	24.7635	24.9694	24.5622	24.8761	25.328	25.0279	24.9654
QDL03696.1	hypothetical protein IHMA87_03430	IHMA87_03430	29033	10	49.64	10	0.191791	0.223902	-0.171219	0.273967	-0.281669	0.0860494	0.0813411	0.594444	26.6378	26.7149	26.0923	26.8407	26.7068	26.7425	26.6536	26.6063	26.7605	26.6271	26.5306	26.6185
QDL03535.1	HTH-type transcriptional regulator DmlR	IHMA87_03261	33292	2	10.85	2	1.154	1	-0.381562	0.461091	-0.944066	0.0871578	0.5915	0.262211	18.8949	18.19	18.2728	20.0703	19.6611	18.4585	19.6204	19.5658	19.6336	19.4933	19.6688	17.8831
QDL03761.1	Bacteriohemerythrin	IHMA87_03495	17829	6	42.48	6	0.206659	0.147245	0.616217	0.000864561	0.249234	0.0873929	-0.160325	0.250871	23.2877	23.2366	23.0999	23.0871	23.0209	22.7686	23.5158	23.3173	23.4112	23.5054	23.8189	23.401
QDL06396.1	ATP-dependent DNA helicase PcrA (plasmid)	IHMA87_06211	80581	5	10.58	5	0.679466	0.274953	-0.396401	0.515687	-1.11286	0.0878427	-0.0369929	0.951097	20.3461	18.2537	19.0309	20.0904	20.3596	20.5193	18.6084	20.3153	20.7454	19.8808	19.6159	20.2834
QDL03853.1	Succinate dehydrogenase hydrophobic membrane anchor subunit	IHMA87_03589	13926	2	8.06	2	-0.0610118	0.756422	0.218624	0.279912	0.361829	0.0879888	0.082193	0.676664	23.5214	23.5471	23.8809	22.9772	23.3349	23.5518	23.2517	23.8985	23.6162	23.5	23.4106	23.6091
QDL05724.1	hypothetical protein IHMA87_05523	IHMA87_05523	19086	6	45.98	6	-0.126303	0.414539	-0.34947	0.040297	-0.279941	0.0885608	-0.0567747	0.709976	25.225	24.9478	25.3749	25.617	25.4085	25.362	24.9676	25.0415	25.1597	25.2319	24.8422	25.2651
QDL06341.1	hypothetical protein IHMA87_06156 (plasmid)	IHMA87_06156	39677	4	18.56	4	0.266642	0.513461	-0.729593	0.0934973	-0.742586	0.0885617	0.253649	0.533767	19.957	20.3841	20.612	20.9965	21.1591	21.0253	20.901	20.7141	20.1379	20.9939	19.2788	20.7194
QDL05928.1	hypothetical protein IHMA87_05734	IHMA87_05734	27512	3	17.46	3	-0.920826	0.0967788	-0.0631985	1	0.947362	0.0887464	0.0897349	0.861817	20.0592	21.4011	21.342	19.806	20.0831	20.0712	19.2662	20.4789	20.2949	20.9745	19.3839	19.4123
QDL00878.1	Transketolase 1	IHMA87_00526	72222	19	43.76	18	-0.163798	0.232473	0.322321	0.0314034	0.24274	0.0890057	-0.243379	0.0882821	24.6924	24.3711	24.293	24.2961	24.1105	24.2217	24.4038	24.3687	24.0926	24.4528	24.6201	24.5224
QDL00973.1	Anthranilate synthase component 2	IHMA87_00625	22122	3	27.36	2	0.378287	0.160798	0.100615	0.695495	-0.470375	0.0890328	-0.192704	0.458165	19.3699	18.4495	19.2199	19.6491	19.5373	19.264	19.721	19.1933	19.2599	19.4468	19.4238	19.8816
QDL01216.1	Farnesyl diphosphate synthase	IHMA87_00882	31462	4	23.73	4	0.996228	0.0672266	-0.343301	0.495479	-0.913153	0.0893201	0.426376	0.400256	20.6128	18.8491	20.5364	20.83	21.3129	20.5948	21.0014	20.9309	21.0548	21.1556	19.694	20.8582
QDL02100.1	Histidinol-phosphate aminotransferase	IHMA87_01782	40722	3	17.32	3	0.0373926	0.908609	0.378939	0.260383	0.597555	0.0893455	0.256009	0.438961	19.7004	19.7711	20.2127	19.4518	18.8633	19.5765	19.968	19.9873	19.8411	20.1042	20.0575	18.8666
QDL01460.1	hypothetical protein IHMA87_01131	IHMA87_01131	11862	5	41.96	5	-0.359176	0.072388	0.312284	0.111379	0.336209	0.0895461	-0.335251	0.0903375	26.2197	26.1589	26.2237	25.9138	25.7265	25.9534	25.7583	25.6855	26.081	26.152	26.5687	25.8099
QDL06259.1	Alpha-ketoglutarate permease	IHMA87_06074	47831	4	13.1	4	-0.397129	0.378332	0.865837	0.0722322	0.809619	0.0896595	-0.453347	0.31743	23.107	24.6535	23.582	22.7197	22.8978	23.2961	23.1334	23.6542	23.3635	23.3831	23.4179	24.7101
QDL01236.1	hypothetical protein IHMA87_00902	IHMA87_00902	18072	2	20.92	2	0.0918278	0.545365	-0.305629	0.0638698	-0.274918	0.0904421	0.122538	0.423063	19.8008	19.9537	20.0946	19.9565	20.505	20.2124	20.1278	19.9319	20.065	19.789	19.9015	20.0666
QDL03141.1	UDP-glucose:undecaprenyl-phosphate glucose-1-phosphate transferase	IHMA87_02865	54748	11	30.96	11	-0.122426	0.603849	0.278395	0.251106	0.427489	0.0909363	0.0266687	0.909405	22.7273	22.9246	23.1084	22.2387	22.6264	22.6127	22.2136	23.1094	23.0701	22.629	22.8291	22.8549
QDL04519.1	hypothetical protein IHMA87_04263	IHMA87_04263	37748	6	22.61	6	0.0568272	0.576507	0.108992	0.294137	0.183413	0.0920573	0.131248	0.212028	24.2274	24.1846	24.2288	23.9302	24.2391	23.9213	24.2391	24.3195	24.2527	24.1902	24.1397	24.0877
QDL05475.1	3-ketoacyl-CoA thiolase	IHMA87_05267	45798	18	57.65	18	-0.179268	0.221127	0.371275	0.0222292	0.255701	0.0923236	-0.294842	0.0574422	24.7749	24.9683	24.4094	24.5733	24.4207	24.3914	24.6536	24.4743	24.4868	24.9258	24.79	24.7834
QDL04479.1	Beta-barrel assembly-enhancing protease	IHMA87_04222	52923	7	18.66	6	0.573509	0.0481812	0.0470942	0.857084	-0.474389	0.0923305	0.0520257	0.842335	21.1513	20.3092	21.45	21.3531	21.5969	21.3837	21.7289	21.3337	21.5684	21.6498	21.5727	21.2525
QDL05008.1	hypothetical protein IHMA87_04774	IHMA87_04774	10773	3	51.96	3	-0.179572	0.156045	-0.350951	0.0134051	-0.217873	0.0923528	-0.0464943	0.699562	24.6104	24.6601	24.6315	25.0196	24.7887	24.7473	24.4208	24.3009	24.6416	24.3559	24.5829	24.5639
QDL06254.1	HTH-type transcriptional regulator McbR	IHMA87_06069	25786	2	11.95	2	-1.27374	0.0380608	-0.185392	0.73527	0.990452	0.0929161	-0.0978962	1	21.0946	20.3462	19.6219	19.9127	19.7422	18.4365	19.1997	18.7668	19.2749	19.7413	18.1311	19.6627
QDL06340.1	hypothetical protein IHMA87_06155 (plasmid)	IHMA87_06155	37995	11	37.75	11	0.000332723	0.997727	0.303833	0.0236382	0.211598	0.0929446	-0.091902	0.438603	25.3421	25.322	25.0752	25.1616	25.0328	24.91	25.1816	25.3757	25.1829	25.2938	25.4638	25.2584
QDL01196.1	putative ABC transporter ATP-binding protein	IHMA87_00861	25422	4	33.76	4	0.0682273	0.637572	0.024158	0.866856	-0.260556	0.0932706	-0.216487	0.154258	21.4535	21.3889	21.6954	21.9313	21.9148	21.4734	21.7154	21.4483	21.5788	21.7649	21.8417	21.7853
QDL03213.1	2-hydroxy-3-oxopropionate reductase	IHMA87_02937	30645	5	27.15	5	0.317091	0.203443	-0.17161	0.478334	-0.4321	0.0933833	0.056601	0.812971	20.7985	20.9633	20.7344	21.0938	21.5853	21.1133	20.7828	21.0202	21.6444	20.8844	21.4198	20.9734
QDL06083.1	Phosphate-specific transport system accessory protein PhoU	IHMA87_05891	27529	8	41.74	8	-0.391212	0.0422167	0.212973	0.23375	0.311597	0.0934152	-0.292588	0.1123	23.1867	23.4466	23.1913	22.9452	22.9946	22.95	23.0934	22.7831	22.7744	22.8115	23.2135	23.5037
QDL03948.1	Thiol:disulfide interchange protein DsbE	IHMA87_03685	20150	9	69.44	7	-0.108899	0.305462	-0.302668	0.013317	-0.186902	0.0934935	0.00686671	0.947041	24.3927	24.3627	24.4633	24.623	24.6018	24.5547	24.2748	24.1293	24.488	24.209	24.3314	24.331
QDL00433.1	hypothetical protein IHMA87_00073	IHMA87_00073	61857	22	57.54	22	-0.497414	0.000873147	-0.247957	0.0419259	0.19704	0.0935759	-0.0524164	0.632654	25.4483	25.2911	25.3959	25.2623	25.1977	25.0843	24.7568	24.8214	25.065	24.8853	25.0427	24.8725
QDL02603.1	Porin D	IHMA87_02317	46879	23	64.71	22	-0.199159	0.0391841	0.0392103	0.65053	0.155584	0.0936342	-0.082786	0.347436	29.4968	29.4938	29.497	29.4723	29.3136	29.235	29.3086	29.2627	29.3188	29.3349	29.4348	29.3687
QDL04975.1	Cell division protein FtsL	IHMA87_04737	11184	3	37.11	3	-0.0936762	0.684117	0.00713299	0.975179	-0.414253	0.093677	-0.515063	0.0440268	23.5828	23.0582	23.0003	23.751	23.5358	23.5973	23.4127	22.5762	23.3714	23.6204	23.6863	23.5988
QDL01021.1	50S ribosomal protein L24	IHMA87_00685	11470	14	67.31	14	-0.040532	0.714846	0.219808	0.0688539	0.199513	0.0940353	-0.0608269	0.58511	29.7048	29.8694	30.0097	29.6385	29.5826	29.7641	29.8455	29.7117	29.9051	29.9919	29.8649	29.7879
QDL01654.1	Lipid-A-disaccharide synthase	IHMA87_01326	41566	22	63.49	22	-0.825971	0.104992	1.43912	0.0111519	0.856658	0.094237	-1.40843	0.0124839	25.2458	26.5735	24.5014	24.5792	24.579	24.5926	24.6477	24.653	24.5421	25.2791	26.1666	26.6224
QDL01354.1	Serine/threonine-protein kinase PknK	IHMA87_01024	101234	7	12.58	7	-0.221389	0.43513	0.181271	0.520656	0.503323	0.0943205	0.100663	0.719326	21.3549	21.7908	21.3459	20.684	21.4821	20.8155	20.7898	21.2385	21.7991	21.1706	21.0473	21.3075
QDL04177.1	Cytochrome bo(3) ubiquinol oxidase subunit 2	IHMA87_03915	36651	10	62.54	10	-0.14661	0.200898	-0.0890402	0.425048	0.197878	0.0943689	0.140308	0.21937	25.2541	25.2925	25.3247	24.8799	25.2594	25.1385	25.1612	25.1148	25.1556	25.0742	25.0573	24.8792
QDL01545.1	Tyrosine recombinase XerD	IHMA87_01216	33675	4	15.1	4	0.273391	0.195774	-0.122185	0.549362	-0.364398	0.0943982	0.0311789	0.877512	20.3319	19.8026	19.9662	20.5453	20.5826	20.0659	20.5322	20.2934	20.0952	20.4536	20.3552	20.0185
QDL01974.1	Beta-ketodecanoyl-[acyl-carrier-protein] synthase	IHMA87_01651	40529	5	24.13	5	0.347277	0.0165189	-0.249695	0.0655471	-0.222958	0.0946233	0.374013	0.0113175	21.873	22.1195	21.8503	22.2776	22.1172	22.1169	22.4675	22.306	22.1112	22.0442	21.8407	21.8778
QDL00492.1	putative GABA permease	IHMA87_00132	51263	3	6.32	3	0.316727	0.254066	0.306344	0.268962	0.482055	0.0953435	0.492438	0.0893338	20.9836	20.8872	21.0358	20.516	20.5843	20.3602	21.2627	21.8978	20.6963	21.1264	20.5055	20.7476
QDL06222.1	putative GTP-binding protein EngB	IHMA87_06035	23753	8	61.86	6	0.0974117	0.348771	-0.121331	0.248862	-0.182445	0.0954414	0.0362972	0.721763	23.0083	22.9519	23.0797	23.2964	23.2202	23.0706	23.169	23.0488	23.1144	23.0595	23.215	22.9487
QDL05257.1	Alcohol dehydrogenase cytochrome c subunit	IHMA87_05032	73166	15	36.59	15	-0.246681	0.125181	0.168962	0.278365	0.270817	0.0960442	-0.144826	0.349	24.1856	23.9328	24.0199	23.4454	23.8751	24.0055	23.8811	23.6742	23.843	23.9452	24.0597	23.8279
QDL05992.1	hypothetical protein IHMA87_05799	IHMA87_05799	28552	7	50.2	7	0.395777	0.0412094	-0.0661392	0.703692	-0.310099	0.0963825	0.151818	0.390055	22.2217	21.7615	21.987	22.0391	22.4537	22.4078	22.2096	22.5446	22.4034	22.4698	22.1829	22.0493
QDL00530.1	SiaD	IHMA87_00170	31429	1	5.09	1	0.376148	1	-0.129086	0.384337	-0.260077	0.0967262	0.245157	1	18.3635	18.3464	18.6265	18.9551	18.5382	18.6233	18.6247	18.8361	19.0041	18.55	18.6683	18.5111
QDL01521.1	GTP cyclohydrolase 1 type 2	IHMA87_01192	11730	3	50.48	3	-0.264761	0.239004	-0.43051	0.0691233	-0.387378	0.0968664	-0.221629	0.319222	20.77	20.9676	20.5724	21.1755	21.1132	21.1834	20.8058	20.0712	20.6388	20.3528	20.835	20.9929
QDL06025.1	hypothetical protein IHMA87_05832	IHMA87_05832	92841	23	45.38	23	-0.104718	0.253847	0.192685	0.0500574	0.158271	0.097219	-0.139132	0.138801	24.6181	24.5515	24.5279	24.4415	24.3639	24.4173	24.379	24.4917	24.5126	24.7005	24.4805	24.6198
QDL01546.1	Thiol:disulfide interchange protein DsbC	IHMA87_01217	26033	7	53.31	7	0.578207	0.0600627	0.548162	0.0722347	-0.498883	0.0973516	-0.468837	0.116402	23.0848	22.8515	22.6112	23.2225	23.7836	23.0381	24.029	23.2507	23.0025	24.0517	23.9207	23.7162
QDL05028.1	Metalloprotease PmbA	IHMA87_04794	47707	4	18.71	3	0.653646	0.231053	-0.718669	0.191161	-0.937274	0.097419	0.435042	0.415859	18.5544	20.866	19.7757	20.784	20.6263	20.5976	20.8595	19.6654	20.6321	19.6701	19.7395	20.4424
QDL05448.1	Chaperone protein DnaJ	IHMA87_05240	40230	18	48.54	18	0.231255	0.11513	-0.297015	0.0510277	-0.244618	0.0979281	0.283652	0.0603825	26.3236	26.0289	25.8699	26.1388	26.4954	26.322	26.2054	26.4047	26.3059	26.0757	25.9414	26.0479
QDL04737.1	Serine protease MucD precursor	IHMA87_04490	50350	25	64.77	24	0.321998	0.00696764	-0.161085	0.121358	-0.173658	0.0979854	0.309425	0.00870642	26.6513	26.5929	26.6271	26.6143	26.9228	26.8552	26.9092	26.9692	26.9589	26.5557	26.6749	26.6785
QDL04977.1	Transcriptional regulator MraZ	IHMA87_04739	15338	4	44.78	4	-1.03664	0.0596456	0.578634	1	0.890393	0.0980993	-0.72488	1	22.0907	20.9753	20.8642	19.3417	20.9252	20.9921	20.8896	20.0057	19.925	21.2656	21.1399	20.5895
QDL01139.1	Bacteriophytochrome	IHMA87_00804	80433	7	14.01	7	0.340737	0.182081	0.30526	0.22784	0.433079	0.0983599	0.468556	0.0769072	21.4807	21.6131	21.4988	20.579	21.4699	21.2445	21.678	21.9793	21.9576	20.9712	21.6102	21.6278
QDL05524.1	HTH-type transcriptional regulator AcrR	IHMA87_05318	20404	1	12.63	1	0.125216	1	-0.527161	1	-0.343105	0.0983708	0.309273	1	17.8757	17.4057	17.2438	17.661	17.9592	17.9342	17.7836	17.5817	17.5354	17.0327	17.3507	17.5895
QDL04319.1	Sensor protein RstB	IHMA87_04059	60854	11	23.98	11	-0.186102	0.465836	0.419089	0.118587	0.447077	0.0985834	-0.158114	0.533965	22.4702	23.0329	23.0515	21.9772	22.6342	22.6019	22.6165	22.4721	22.9077	22.8588	22.4596	23.1522
QDL03756.1	50S ribosomal protein L3 glutamine methyltransferase	IHMA87_03490	34205	7	29.28	7	0.594523	0.00301826	-0.128465	0.420255	-0.278368	0.0985932	0.44462	0.0156093	21.6292	22.0108	21.6753	22.1189	22.2161	21.8154	22.3257	22.4056	22.3676	21.7012	21.909	22.1547
QDL04522.1	Acyl-CoA thioester hydrolase YbgC	IHMA87_04266	16642	1	16.22	1	-0.236	0.0990713	-0.311457	0.0373599	-0.236367	0.0986153	-0.160911	0.243369	20.3466	20.0775	20.2759	20.5406	20.4165	20.452	19.9127	19.9275	20.1518	19.9538	20.1242	20.3967
QDL01337.1	DNA-binding protein HU 1	IHMA87_01006	9877	6	58.06	6	-0.663614	0.0747108	0.240579	0.487268	0.607314	0.0986883	-0.296879	0.394352	25.0822	24.891	24.8074	24.0055	23.9266	25.0265	24.0406	24.6319	24.1172	24.9346	24.8126	23.9331
QDL00722.1	hypothetical protein IHMA87_00367	IHMA87_00367	23746	12	74.76	12	-0.0170602	0.873859	-0.150048	0.18253	-0.19049	0.0990308	-0.0575024	0.595061	24.2488	23.9952	24.3331	24.3872	24.3985	24.3629	24.2714	24.0394	24.2152	24.2021	24.2772	24.2192
QDL04871.1	Pyruvate kinase II	IHMA87_04631	52265	19	52.38	17	0.197897	0.103796	0.138593	0.238578	-0.200923	0.0992693	-0.14162	0.229187	23.992	23.9491	24.0365	24.2727	24.289	24.0186	24.3537	24.2052	24.0124	24.2915	24.3145	24.39
QDL05453.1	Outer membrane protein assembly factor BamE	IHMA87_05245	19437	13	59.09	13	-0.188363	0.478603	0.636747	0.0321166	0.464813	0.0994007	-0.360297	0.189496	26.6355	26.2184	26.6127	26.3524	26.2802	25.4396	26.4038	25.8899	26.6078	26.7203	26.6909	26.5713
QDL01602.1	2-succinyl-6-hydroxy-2,4-cyclohexadiene-1-carboxylate synthase	IHMA87_01273	33095	11	57.48	11	-0.100237	0.277468	-0.325349	0.00393223	-0.158471	0.0994721	0.0666409	0.462725	24.852	24.7825	24.9978	25.1358	24.9823	24.9897	24.7369	24.7812	24.8135	24.6721	24.7431	24.7165
QDL02019.1	Septum site-determining protein MinD	IHMA87_01700	29609	14	60.15	14	0.0808708	0.574967	-0.176186	0.235312	-0.252826	0.100076	0.00423142	0.9764	24.499	24.5215	24.1509	24.8277	24.5694	24.5328	24.5938	24.5485	24.2717	24.4	24.5916	24.4098
QDL03135.1	hypothetical protein IHMA87_02859	IHMA87_02859	50053	17	62.44	17	-0.202404	0.0255828	0.119182	0.153818	0.139819	0.100349	-0.181767	0.0404148	25.0088	25.1149	25.1089	24.9899	24.908	24.9153	24.7991	24.9143	24.912	25.0562	25.0532	25.0613
QDL04978.1	Ribosomal RNA small subunit methyltransferase I	IHMA87_04743	30660	9	56.38	9	0.143451	0.611456	-0.769611	0.0183987	-0.495092	0.100485	0.41797	0.157583	22.806	21.9428	22.9093	23.1852	23.3441	22.6141	22.4707	22.8357	22.782	22.5525	22.1777	22.1043
QDL04297.1	putative diguanylate cyclase YegE	IHMA87_04036	124260	15	22.43	15	-0.261832	0.11959	0.25246	0.131817	0.278094	0.100786	-0.236198	0.155703	23.2375	23.3122	23.1395	22.7379	23.1137	23.0033	22.7043	23.2586	22.9408	23.0532	23.223	23.3361
QDL01395.1	Nitrate/nitrite sensor protein NarX	IHMA87_01065	69450	19	42.28	19	0.0705209	0.645322	-0.146303	0.348134	-0.268409	0.101085	-0.0515853	0.735705	24.6779	24.2029	24.8507	24.9153	24.765	24.8565	24.6716	24.5416	24.7299	24.6557	24.6801	24.7621
QDL01300.1	hypothetical protein IHMA87_00967	IHMA87_00967	56753	3	10.04	3	0.559464	0.0398413	-0.151256	0.537426	-0.427571	0.101219	0.28315	0.2595	20.3746	20.6006	19.5477	20.6287	20.8012	20.3756	20.7144	20.7155	20.7714	20.4028	20.3028	20.6462
QDL01793.1	hypothetical protein IHMA87_01466	IHMA87_01466	44547	15	55.88	15	-0.167484	0.334713	0.478943	0.0159006	0.298291	0.101239	-0.348136	0.0614101	24.2024	24.1086	23.6819	23.9378	23.6199	23.5403	24.0493	23.679	23.7622	24.2151	24.2587	24.0611
QDL04947.1	hypothetical protein IHMA87_04709	IHMA87_04709	37359	2	10.15	2	-0.526336	0.0736348	0.422117	0.140139	0.475412	0.10127	-0.47304	0.102765	19.8966	19.9407	19.278	19.4164	18.8549	19.4179	18.767	19.4024	19.3669	19.5354	19.3869	20.0331
QDL02077.1	L-arabinose transport system permease protein AraQ	IHMA87_01758	30658	2	8.54	2	-0.415459	0.116201	0.293559	0.252167	0.435904	0.101313	-0.273115	0.284584	20.3438	20.8281	20.5474	20.4192	19.6514	20.341	20.0617	20.3759	20.0354	20.1371	20.325	20.8302
QDL02758.1	NADH-quinone oxidoreductase subunit E	IHMA87_02476	18090	8	53.01	8	-0.377734	0.0241278	-0.178061	0.239228	0.256299	0.101834	0.0566258	0.698977	24.4797	24.3431	24.4785	24.0015	24.1652	24.3658	24.1788	24.0301	23.9593	23.9273	24.2823	23.7886
QDL03564.1	hypothetical protein IHMA87_03290	IHMA87_03290	18779	5	53.33	5	-0.00266518	0.995975	-0.447714	0.405263	-0.928066	0.101884	-0.483017	0.370625	20.3779	20.9373	18.9128	21.0819	21.2644	20.6659	20.3004	20.0283	19.8914	19.5849	20.922	21.1623
QDL05851.1	Carbamate kinase 1	IHMA87_05654	33066	9	36.77	9	-0.31922	0.0566935	0.409136	0.0201193	0.266436	0.102417	-0.46192	0.0109439	24.6474	24.7688	24.5533	24.4763	24.4194	24.2746	24.4583	24.1755	24.3781	24.6828	25.1328	24.5821
QDL02097.1	DNA gyrase subunit A	IHMA87_01779	100975	18	28.77	18	0.253832	0.0681833	-0.0856731	0.50589	-0.222678	0.103183	0.116828	0.368927	23.4848	23.8965	23.9196	24.0116	24.0368	23.9204	23.9849	24.082	23.9955	23.767	23.9574	23.9875
QDL02906.1	Transcriptional activator protein CzcR	IHMA87_02628	25788	6	34.38	6	0.728159	0.0155512	-0.0465838	0.855971	-0.447944	0.103599	0.3268	0.220621	21.8053	21.7871	21.352	22.5349	21.8396	21.9137	21.8956	22.5603	22.673	22.2925	21.8936	21.9624
QDL02406.1	hypothetical protein IHMA87_02107	IHMA87_02107	89190	9	16.69	8	0.00928701	0.978487	-0.955769	0.0174125	-0.601369	0.103717	0.363687	0.304379	23.2718	22.1824	22.5283	22.8462	23.544	23.3964	22.0434	22.7437	23.2233	22.435	22.2639	22.2205
QDL02726.1	Nitric oxide reductase transcription regulator NorR2	IHMA87_02444	57289	1	4.06	1	-0.248863	0.370829	-0.204934	0.458185	0.474826	0.104124	0.430897	0.135806	18.0101	17.5361	16.9906	17.4877	17.0712	16.5534	17.1301	17.3097	17.3504	16.8413	16.843	16.8132
QDL01072.1	Long-chain-fatty-acid--CoA ligase	IHMA87_00737	59564	4	11.67	4	0.612129	0.037041	-0.406683	0.141227	-0.454483	0.104527	0.56433	0.0509842	19.6655	19.8274	20.5733	20.0156	20.7718	20.6423	20.7802	20.6469	20.4755	20.1413	19.8753	20.193
QDL02049.1	hypothetical protein IHMA87_01730	IHMA87_01730	23452	8	42.06	8	0.0124523	0.937933	-0.429877	0.0202753	-0.278175	0.104822	0.164154	0.317306	25.6905	25.5314	25.7075	26.0428	25.8494	25.8717	25.8588	25.5443	25.5637	25.8477	25.2907	25.336
QDL01124.1	HTH-type transcriptional regulator NorG	IHMA87_00789	55353	16	49.4	16	-0.219275	0.293966	-0.998651	0.000505666	-0.352858	0.105049	0.426517	0.0566675	24.7851	24.7311	24.8544	25.1763	25.1247	25.1282	24.7543	24.7213	24.2372	24.6176	23.9557	23.8599
QDL04027.1	HTH-type transcriptional regulator GltR	IHMA87_03764	31583	6	32.07	6	0.0352255	0.920538	-0.556977	0.136856	-0.613177	0.105324	-0.0209742	0.952628	21.2955	21.3724	20.4185	21.7318	21.5869	21.6073	20.9568	21.2592	20.976	21.9078	20.8453	20.5019
QDL01672.1	5'-nucleotidase SurE	IHMA87_01344	26408	1	5.22	1	0.0490178	0.801094	0.545985	0.0163572	0.337017	0.105661	-0.15995	0.41828	20.5196	19.9783	20.1467	19.6308	20.2494	19.7534	20.4522	20.0417	20.2978	20.3548	20.5173	20.3994
QDL04435.1	hypothetical protein IHMA87_04176	IHMA87_04176	19130	4	40.85	4	-0.330567	0.0205257	0.11827	0.348495	0.213844	0.105709	-0.234993	0.079196	24.9161	25.047	24.9509	24.723	24.6397	24.9097	24.6167	24.5221	24.7835	25.0158	24.9383	24.6731
QDL00443.1	hypothetical protein IHMA87_00083	IHMA87_00083	52813	9	27.24	9	0.281871	0.0585913	0.549974	0.00193929	0.234379	0.106318	-0.0337244	0.803586	22.1021	21.7488	21.852	21.8367	21.7328	21.4303	22.1478	22.0829	22.3178	22.1945	22.284	22.1712
QDL01352.1	hypothetical protein IHMA87_01022	IHMA87_01022	69752	13	41.03	13	-0.809243	0.0148418	0.133484	0.638314	0.488799	0.106324	-0.453929	0.13033	24.9581	24.9688	24.4554	24.9519	23.8481	24.1159	24.0288	24.0504	23.8753	24.087	24.4981	24.7312
QDL02254.1	ABC transporter ATP-binding protein uup	IHMA87_01948	71192	11	25.62	11	0.256237	0.242204	0.0577115	0.785195	-0.365741	0.10643	-0.167216	0.436122	23.1012	23.1287	22.5319	23.0345	23.6273	23.1972	22.9857	23.4617	23.083	23.3823	23.2165	23.4333
QDL05500.1	Formate dehydrogenase-O iron-sulfur subunit	IHMA87_05293	33801	1	5.5	1	0.014742	0.936827	-0.944577	0.000398954	-0.32168	0.106588	0.63764	1	18.0503	17.8718	18.3488	18.5275	18.3744	18.3341	17.7651	18.3448	18.2052	17.2189	17.5191	17.6643
QDL02214.1	hypothetical protein IHMA87_01906	IHMA87_01906	13907	2	19.84	2	0.30943	0.290572	-0.192166	0.504077	-0.49077	0.107204	0.0108254	0.969626	21.4247	20.3738	21.7016	21.6879	21.6787	21.6058	21.3718	21.4477	21.6089	21.6726	21.3247	21.3986
QDL06092.1	HTH-type transcriptional regulator BetI	IHMA87_05905	21861	5	47.21	5	-0.599662	0.00774511	0.0469602	0.800064	0.318287	0.108429	-0.328334	0.0990472	22.2807	22.0973	22.1463	21.6532	21.838	22.0783	21.8505	21.4827	21.3922	22.1653	21.9836	21.5615
QDL06336.1	hypothetical protein IHMA87_06151 (plasmid)	IHMA87_06151	65687	27	57.53	25	0.0155839	0.858511	-0.000765289	0.993009	-0.150108	0.10859	-0.133759	0.147504	26.2249	26.0878	26.2589	26.2553	26.3354	26.4312	26.1681	26.2121	26.2381	26.3943	26.3272	26.2981
QDL01265.1	Octanoyltransferase	IHMA87_00931	23857	2	11.98	2	0.439208	1	-0.324487	0.108489	-0.324282	0.108684	0.439413	1	19.6785	19.4426	19.7866	20.0274	19.8086	20.0446	20.1551	20.0467	20.0236	19.813	19.9243	19.1698
QDL00933.1	LPS-assembly protein LptD	IHMA87_00584	104953	88	80.13	87	-0.147015	0.122276	0.282881	0.00875776	0.153088	0.109283	-0.276807	0.00985636	29.6451	29.4653	29.5344	29.3235	29.367	29.4951	29.3427	29.4178	29.4432	29.7274	29.6168	29.69
QDL03983.1	Flagellar protein FliO	IHMA87_03720	16122	3	30.52	3	0.342411	0.390406	-0.177493	0.651625	-0.670186	0.109428	-0.150283	0.701822	22.5536	22.408	20.7507	22.7101	22.4585	22.5542	22.196	22.1264	22.4171	22.5177	22.3036	22.369
QDL00735.1	Dihydroorotase	IHMA87_00380	44147	7	33.1	6	0.178192	0.223927	-0.166413	0.25381	-0.241452	0.109494	0.103153	0.470213	23.1503	22.9682	23.1263	23.5683	23.2497	23.1511	23.4723	23.2711	23.036	23.1624	23.113	23.1945
QDL04401.1	hypothetical protein IHMA87_04142	IHMA87_04142	86009	28	59.69	28	-0.0796699	0.603494	0.153348	0.326304	0.260672	0.109888	0.0276539	0.856052	24.6319	24.445	24.0807	24.2085	24.0053	24.1618	24.3319	24.2382	24.3485	24.0575	24.4104	24.3677
QDL05455.1	Ribosome association toxin RatA	IHMA87_05247	16058	7	67.36	7	0.474281	0.156029	-0.165859	0.603339	-0.54236	0.109934	0.0977804	0.758283	20.735	22.1899	21.9944	22.0549	22.1881	22.3033	22.1807	21.9121	22.2493	21.9037	22.0486	22.0964
QDL01424.1	hypothetical protein IHMA87_01094	IHMA87_01094	26343	9	45.92	9	0.277311	0.442068	0.135125	0.704695	-0.607235	0.110228	-0.465048	0.209197	24.0866	24.4632	22.9337	24.7641	24.2369	24.3042	23.9951	24.1835	24.1368	24.7639	24.1436	24.8031
QDL00617.1	Sulfate-binding protein	IHMA87_00260	36403	6	24.7	6	-0.899543	0.078855	0.421951	0.380237	0.805089	0.110436	-0.516405	0.287492	21.8043	21.7441	21.2897	20.2847	21.5853	20.5528	20.8229	20.7053	20.6114	21.3972	22.1276	20.164
QDL00361.1	Chromosomal replication initiator protein DnaA	IHMA87_00001	57516	20	47.46	19	-0.0371431	0.706744	-0.069542	0.485146	-0.167536	0.111374	-0.135137	0.189302	24.904	24.7731	24.8392	25.069	24.9454	25.0044	24.9598	24.6848	24.7602	24.8624	24.9319	25.0159
QDL05239.1	hypothetical protein IHMA87_05014	IHMA87_05014	21236	8	65.13	8	-0.384731	0.0948503	0.247983	0.261842	0.364072	0.111443	-0.268642	0.226675	25.4471	25.2213	25.3244	25.4891	24.8854	24.5261	24.8317	25.0771	24.9298	25.3819	25.2025	25.0602
QDL04990.1	L-glyceraldehyde 3-phosphate reductase	IHMA87_04755	38678	6	33.91	6	0.259568	0.227472	-0.381749	0.0879203	-0.352313	0.111543	0.289004	0.182748	20.8083	21.1333	20.3707	21.2351	21.1405	20.9937	21.1441	21.111	20.8359	20.4502	20.7568	21.017
QDL06462.1	hypothetical protein IHMA87_06277 (plasmid)	IHMA87_06277	60012	15	43.71	15	0.546145	0.0194658	-0.00933662	0.963026	-0.34281	0.111587	0.212671	0.304397	23.8399	23.6098	23.1243	23.9863	23.5113	24.1049	23.98	24.2282	24.0043	23.9228	23.8406	23.8111
QDL02572.1	Methyl-accepting chemotaxis protein McpQ	IHMA87_02285	56433	30	66.85	27	0.0637439	0.714934	-0.276443	0.134266	-0.295336	0.112335	0.0448512	0.796841	27.316	27.1578	27.7944	27.741	27.6448	27.7684	27.4943	27.3804	27.5846	27.6756	27.4475	27.2017
QDL05789.1	hypothetical protein IHMA87_05588	IHMA87_05588	50291	14	43.75	14	-0.174421	0.103398	0.118007	0.253206	0.169417	0.112385	-0.123012	0.234945	25.1427	24.9475	24.9181	24.8772	24.8498	24.773	24.9384	24.6974	24.8493	24.8841	24.9978	24.9721
QDL01445.1	hypothetical protein IHMA87_01115	IHMA87_01115	34206	5	32.92	5	-1.69223	0.0548189	0.82289	0.315294	1.35404	0.112584	-1.16108	0.166658	21.7195	21.7051	23.9738	21.787	21.6554	19.8939	21.5251	19.4425	21.3542	22.4801	22.0075	21.3174
QDL02130.1	Small heat shock protein IbpB	IHMA87_01818	16568	9	71.14	9	0.56421	0.00213576	-0.501545	0.00448303	-0.238788	0.113037	0.826968	0.000130147	25.9188	25.6223	25.8839	26.3025	25.9131	25.9258	26.2864	26.3458	26.4856	25.7103	25.4357	25.4907
QDL06133.1	hypothetical protein IHMA87_05946	IHMA87_05946	22547	12	63.85	12	0.169442	0.172221	-0.0254923	0.829366	-0.200079	0.113188	-0.00514517	0.965264	25.1543	25.4372	25.2665	25.4709	25.4786	25.5086	25.6343	25.3586	25.3733	25.3996	25.6221	25.3599
QDL03714.1	Phosphoserine phosphatase ThrH	IHMA87_03448	23519	2	19.51	2	0.709041	0.141213	0.0225792	0.960423	-0.77002	0.1134	-0.0835573	0.854415	19.0776	19.6029	17.3897	19.4687	19.4356	19.476	19.5375	19.2051	19.4548	19.2992	19.3581	19.7906
QDL02567.1	hypothetical protein IHMA87_02280	IHMA87_02280	38519	13	48.84	12	0.0189744	0.900794	0.0787593	0.607195	0.257212	0.113753	0.197427	0.212961	24.9537	25.0276	24.8167	24.8103	24.4654	24.7507	25.0368	24.7769	25.0413	24.6845	25.0303	24.5479
QDL01994.1	Lysophospholipid transporter LplT	IHMA87_01672	68920	8	17.31	8	-0.0343502	0.856234	0.182605	0.346341	0.320101	0.113905	0.103146	0.588965	23.4717	23.5905	23.9358	23.3759	23.2172	23.4447	23.3743	23.9911	23.5297	23.3465	23.4733	23.7658
QDL01971.1	hypothetical protein IHMA87_01648	IHMA87_01648	14475	6	64.96	6	-0.312496	0.0397245	-0.0388987	0.774588	0.228968	0.113982	-0.0446293	0.74265	23.3568	23.219	23.7377	23.3296	23.1147	23.1823	23.0707	23.0902	23.2151	23.2132	23.0822	23.2144
QDL00943.1	Spermidine/putrescine import ATP-binding protein PotA	IHMA87_00595	40686	18	61.52	18	-0.252594	0.021206	0.238763	0.0274048	0.16019	0.114068	-0.331167	0.00502635	25.3965	25.4828	25.2561	25.3053	25.14	25.2096	25.155	25.2028	25.0198	25.4704	25.4665	25.4344
QDL04942.1	10 kDa chaperonin	IHMA87_04703	10267	4	61.86	4	-0.20723	0.137132	-0.586462	0.00102375	-0.221935	0.114163	0.157297	0.248002	24.2623	24.6107	24.6256	24.8798	24.656	24.6286	24.2661	24.1584	24.4523	24.2104	24.1245	24.0701
QDL05961.1	Ammonia channel	IHMA87_05768	45836	1	3.17	1	-0.0663702	0.676688	0.148094	0.360527	0.26739	0.114307	0.0529262	0.739081	19.0544	18.9578	19.0977	18.7125	18.9185	18.6767	18.597	19.2794	19.0344	18.8698	18.9682	18.914
QDL02436.1	Glutamate-pyruvate aminotransferase AlaA	IHMA87_02139	44773	4	13.15	4	0.092032	0.797156	0.131103	0.714736	-0.602825	0.114517	-0.641896	0.0954518	21.0887	20.1962	19.5227	20.96	20.7227	20.9334	20.0483	20.8891	20.1463	20.8731	21.1995	20.9367
QDL00826.1	Biotin carboxylase	IHMA87_00473	49864	15	55.58	15	-0.0998276	0.677351	0.140116	0.560914	-0.40257	0.114701	-0.642514	0.0202202	23.3481	22.9733	23.3933	23.6667	23.5529	23.7028	23.2667	22.804	23.3445	24.2969	23.6881	23.3578
QDL04095.1	hypothetical protein IHMA87_03832	IHMA87_03832	32261	18	57.65	18	0.034329	0.715634	0.0173555	0.853502	-0.158162	0.114941	-0.141189	0.154257	24.8963	24.9114	24.8336	25.0333	25.0578	25.0247	24.9079	24.9183	24.9181	25.0591	25.2158	24.8929
QDL03817.1	Putative esterase	IHMA87_03551	15595	2	14.48	2	0.963776	0.104678	-0.101561	0.854592	-0.932501	0.114962	0.132836	0.81068	20.1471	20.0479	17.5883	20.1301	20.4038	20.0469	20.3016	20.1237	20.2493	20.1685	20.0639	20.0436
QDL00986.1	N-acetyl-gamma-glutamyl-phosphate reductase	IHMA87_00638	36769	10	46.22	10	0.269331	0.141507	-0.0407951	0.813813	-0.291094	0.115193	0.0190323	0.912411	22.3209	22.7206	22.47	22.8562	22.92	22.6086	23.0313	22.5538	22.7344	22.8654	22.9061	22.4909
QDL01560.1	NADPH dehydrogenase	IHMA87_01231	40277	4	16.3	4	-0.249308	0.124669	-0.0717574	0.639871	0.255938	0.116063	0.0783873	0.609666	21.3354	21.7647	21.6401	21.611	21.241	21.1204	21.4708	21.28	21.2415	21.2496	21.2951	21.2124
QDL06472.1	hypothetical protein IHMA87_06287 (plasmid)	IHMA87_06287	17763	3	36.77	3	-0.0131101	0.942862	-0.342456	0.0838786	-0.30631	0.116746	0.0230359	0.89981	19.8848	19.5313	20.3464	20.0648	20.4005	20.2161	19.866	19.9897	19.8675	19.9496	19.8462	19.8582
QDL04360.1	Flagellum-specific ATP synthase	IHMA87_04101	48486	2	6.43	2	-0.157854	1	0.725951	0.340033	-1.24377	0.116854	-2.12757	0.0149006	16.9967	16.951	16.861	18.4008	18.2457	17.8934	16.6888	16.8319	16.8144	17.9959	21.1488	17.5732
QDL05684.1	hypothetical protein IHMA87_05482	IHMA87_05482	25141	7	42.13	7	0.263558	0.0469739	-0.0408869	0.732555	-0.199281	0.11755	0.105164	0.387313	23.9701	23.8781	23.9326	24.045	24.2051	24.1287	24.3472	24.2044	24.0199	24.2891	23.9909	23.9761
QDL00447.1	hypothetical protein IHMA87_00087	IHMA87_00087	17429	11	58.02	10	-0.16328	0.275593	0.0978381	0.505224	0.242091	0.118072	-0.0190272	0.895748	25.6135	25.5665	25.5959	25.2068	25.4864	25.3564	25.5124	25.2355	25.5381	25.1812	25.6984	25.4635
QDL01537.1	Signal recognition particle protein	IHMA87_01208	49444	25	65.65	24	0.179643	0.0479616	0.0774264	0.354425	-0.136309	0.11817	-0.0340924	0.678014	25.7723	25.8	25.753	25.8447	26.0036	25.886	25.9914	25.9718	25.901	25.9773	25.9382	26.0511
QDL00365.1	1-acyl-sn-glycerol-3-phosphate acyltransferase	IHMA87_00005	28670	6	31.52	6	0.114045	0.751943	1.0601	0.0129117	0.599818	0.118309	-0.346232	0.347215	22.5497	22.2959	23.3017	21.5714	22.3073	22.4691	23.2285	22.7616	22.4993	23.3558	22.6123	23.56
QDL04156.1	Glutaminase-asparaginase	IHMA87_03893	38683	12	46.96	12	-0.0414947	0.732235	0.114487	0.354538	0.201434	0.118444	0.0454521	0.707989	25.2404	25.1389	25.0754	25.1096	24.8418	24.8989	25.1952	25.0129	25.1221	24.8731	25.2421	25.0786
QDL03125.1	2-oxoisovalerate dehydrogenase subunit beta	IHMA87_02848	38311	20	69.43	19	0.171976	0.295881	0.157974	0.334868	0.266301	0.118477	0.280303	0.102457	25.5254	25.2934	25.3277	25.0894	25.0505	25.2077	25.6806	25.657	25.3248	24.9794	25.2785	25.5636
QDL03599.1	ATP-dependent Clp protease ATP-binding subunit ClpX	IHMA87_03327	46992	17	59.62	17	0.147726	0.0912232	0.034413	0.672561	-0.134618	0.119433	-0.0213045	0.793014	24.9147	24.9238	24.8568	25.1046	25.0037	24.9908	24.9946	25.1357	25.0082	25.0975	25.0648	25.04
QDL01638.1	LL-diaminopimelate aminotransferase	IHMA87_01309	44575	2	10.2	2	0.219211	0.337909	-0.368661	0.121408	-0.370693	0.119604	0.217179	0.3422	19.8175	19.2685	19.4258	20.0028	19.6703	19.9508	19.6833	19.7683	19.7178	19.6583	18.9948	19.8649
QDL00540.1	Chemotaxis protein CheY	IHMA87_00180	13203	4	57.02	4	-0.728852	0.000545327	-0.0897545	0.552368	0.247954	0.120261	-0.391143	1	22.5201	22.2322	22.5964	22.2727	22.2493	22.0828	21.8471	21.7149	21.6	22.0493	22.386	21.9002
QDL04243.1	Methyl-accepting chemotaxis protein McpQ	IHMA87_03982	58653	11	34.75	8	-0.269241	0.172989	0.21422	0.270054	-0.311385	0.12053	-0.794845	0.00148905	21.5879	22.0361	21.5936	22.0514	21.9073	22.193	21.2796	21.2996	21.8307	22.4541	22.0911	22.2492
QDL00662.1	Ribose-5-phosphate isomerase A	IHMA87_00307	23749	3	21.97	3	0.709149	0.304361	-0.589017	0.389638	-1.1091	0.121286	0.189069	0.778727	19.2595	19.1045	20.8571	21.0044	20.8273	20.7166	21.0476	20.287	20.0139	20.9649	21.1553	18.661
QDL01062.1	Solvent efflux pump outer membrane protein SrpC	IHMA87_00727	52398	13	43.75	11	-0.0881562	0.501075	-0.249742	0.0762286	0.213685	0.12156	0.37527	0.0140329	23.0201	22.8965	22.9913	22.7007	22.8211	22.745	22.8369	22.8199	22.9865	22.2169	22.5742	22.7265
QDL06480.1	hypothetical protein IHMA87_06295 (plasmid)	IHMA87_06295	8251	4	44.16	4	-0.101712	0.511417	0.218871	0.173633	0.252328	0.122118	-0.0682549	0.657504	24.7522	24.8175	24.6434	24.1661	24.5483	24.7418	24.5851	24.5893	24.7336	24.7885	24.8245	24.4998
QDL00738.1	Putative pre-16S rRNA nuclease	IHMA87_00383	15929	2	18.06	2	0.215453	0.66486	-1.39694	0.0160201	-0.81495	0.122279	0.797447	1	17.8444	19.6984	19.628	20.3101	19.5185	19.7869	19.764	18.6106	19.4426	18.8133	18.2454	18.3661
QDL05888.1	Inorganic triphosphatase	IHMA87_05692	51880	17	46.7	17	0.128708	0.184618	0.00511853	0.955921	-0.152412	0.122425	-0.0288226	0.756193	24.81	24.701	24.7762	24.907	24.8922	24.9453	25.042	24.8681	24.7633	24.9347	24.8623	24.9628
QDL03577.1	hypothetical protein IHMA87_03303	IHMA87_03303	27089	1	4.25	1	-0.320273	1	0.315019	1	0.424404	0.122491	-0.210889	1	19.2452	18.9853	19.7645	19.055	18.6414	19.0254	18.5852	19.4299	19.0191	19.0511	19.1406	19.4752
QDL04731.1	DNA repair protein RecO	IHMA87_04484	25539	5	42.06	5	-0.0642796	0.828312	-0.327122	0.2837	-0.487055	0.122568	-0.224213	0.455427	21.6453	20.4376	21.4707	21.887	21.6178	21.5099	21.4217	20.9137	21.0254	21.0951	21.5573	21.381
QDL00636.1	Spermidine/putrescine import ATP-binding protein PotA	IHMA87_00280	42782	24	69.79	24	-0.131979	0.239989	0.218325	0.0656653	0.178134	0.122658	-0.17217	0.13421	26.6003	26.6998	26.6725	26.3342	26.5104	26.5934	26.4562	26.6162	26.5041	26.8436	26.5475	26.7019
QDL03205.1	Fe(3+) dicitrate transport protein FecA	IHMA87_02929	77368	5	13.19	5	-0.112693	0.881527	0.242205	0.74924	1.24127	0.123122	0.886376	0.256884	21.137	20.8962	18.1606	18.8754	18.3934	19.2012	19.1454	20.4637	20.2467	18.1582	19.3877	19.6507
QDL06379.1	hypothetical protein IHMA87_06194 (plasmid)	IHMA87_06194	135992	47	60.26	45	0.212511	0.0449547	0.00416299	0.965083	-0.156172	0.123165	0.0521755	0.586143	25.4397	25.4926	25.6888	25.6848	25.7104	25.6945	25.6739	25.7897	25.7951	25.6406	25.6605	25.801
QDL05990.1	hypothetical protein IHMA87_05797	IHMA87_05797	45196	3	11.59	2	0.38873	0.0100367	-0.258427	0.0614705	-0.206276	0.123686	0.440882	0.00491478	20.2951	19.9497	20.3506	20.5677	20.2543	20.3923	20.5378	20.5695	20.6544	20.1584	20.1895	20.0911
QDL01002.1	50S ribosomal protein L7/L12	IHMA87_00664	12479	16	86.89	16	-0.110824	0.755988	0.369542	0.311903	0.583038	0.123834	0.102673	0.773346	28.1731	28.0776	28.1017	26.5305	27.8569	28.2159	28.0112	27.9287	28.08	28.1993	27.687	27.8256
QDL03090.1	hypothetical protein IHMA87_02813	IHMA87_02813	24200	7	51.82	7	-1.09349	0.0351856	0.0978395	0.831918	0.754336	0.123974	-0.436992	0.353489	24.5725	23.1396	22.3417	22.2376	22.6868	22.8664	22.3388	22.1391	22.2955	22.9785	22.4071	22.6987
QDL06062.1	Hydrogen peroxide-inducible genes activator	IHMA87_05869	34296	10	41.61	10	-0.0543977	0.725809	-0.0650222	0.675487	-0.253258	0.12403	-0.242633	0.138738	22.9497	23.2333	22.9926	23.6667	23.232	23.0366	23.0826	22.9798	22.9499	23.1894	23.3052	23.2456
QDL04545.1	DnaA regulatory inactivator Hda	IHMA87_04289	26828	5	35.9	5	0.306892	0.168715	-0.411457	0.0747364	-0.346765	0.124593	0.371584	0.102659	20.7429	20.8884	20.4644	20.8314	21.1651	21.1395	21.0053	20.9253	21.0858	20.1274	20.8108	20.9634
QDL05234.1	Glycine oxidase	IHMA87_05009	39365	4	20.6	4	-0.011635	0.975819	-0.38086	0.333003	-0.625723	0.125636	-0.256498	0.508836	20.101	19.6403	19.0286	20.1925	20.3308	20.1239	20.2	19.8639	18.6712	19.5357	20.0245	19.9444
QDL01541.1	50S ribosomal protein L19	IHMA87_01212	13032	12	60.34	11	0.432587	0.0902973	-0.0934647	0.693924	-0.384967	0.126191	0.141085	0.554505	30.095	29.9829	29.9397	30.126	30.4771	30.5695	30.6497	30.4976	30.168	30.6132	30.5484	29.7306
QDL05057.1	Porin D	IHMA87_04823	52900	13	47.62	13	-0.243231	0.395915	0.0674179	0.810763	0.457509	0.126223	0.146861	0.603963	25.0938	25.1968	24.6558	24.6952	24.4804	24.3982	24.4648	25.4344	24.3175	24.3243	24.7407	24.7111
QDL06501.1	hypothetical protein IHMA87_06316 (plasmid)	IHMA87_06316	8456	1	10.26	1	-0.617699	1	-0.239089	0.109652	0.227089	0.126345	-0.15152	1	21.4882	21.5106	21.3647	21.4401	21.1671	21.075	20.6064	20.8849	21.0191	21.0112	20.8458	21.1079
QDL02750.1	NADH-quinone oxidoreductase subunit M	IHMA87_02468	55734	3	8.84	3	-0.123347	0.891732	1.51914	0.116294	1.47306	0.126436	-0.169422	0.851758	21.2001	22.2389	22.4659	17.9034	21.6171	21.9651	21.482	22.0661	21.9867	22.3575	22.153	21.5325
QDL05070.1	putative TonB-dependent receptor BfrD	IHMA87_04836	83428	31	51.17	30	0.236876	0.485188	0.232792	0.492561	0.544798	0.126512	0.548882	0.12401	25.4979	25.0782	25.0803	24.5707	24.8896	24.5617	24.9943	24.9713	26.4015	24.9244	24.8799	24.9161
QDL05537.1	Response regulator PleD	IHMA87_05331	61199	7	23.19	5	0.852015	0.0117897	-0.127563	0.655244	-0.460358	0.127801	0.51922	0.0905972	20.7274	20.9382	20.5475	21.5502	20.4619	21.5821	21.5583	21.5251	21.6857	21.3091	20.7372	21.1651
QDL00720.1	dITP/XTP pyrophosphatase	IHMA87_00365	21152	5	41.62	5	0.152069	0.355396	-0.12746	0.435585	-0.260095	0.128465	0.0194338	0.903896	21.2183	21.5532	21.0411	21.6434	21.6758	21.2738	21.5912	21.3709	21.3067	21.4116	21.4986	21.3004
QDL01812.1	Enterobactin exporter EntS	IHMA87_01485	62139	6	20.8	6	-0.131866	0.606117	0.197929	0.442843	0.409	0.129758	0.0792054	0.755737	21.669	22.0035	22.115	21.005	21.6842	21.8712	21.6317	22.0342	21.726	21.3658	21.734	22.0544
QDL01918.1	Glutamate--isopropylamine ligase	IHMA87_01592	48769	9	31.77	9	0.0738094	0.622775	0.23224	0.141383	0.239956	0.129978	0.0815258	0.587403	23.0006	22.7808	22.9425	22.7408	22.37	22.8932	22.7846	23.054	23.1067	22.8782	23.0009	22.8216
QDL05690.1	N-acetylgalactosamine-N,N'-diacetylbacillosaminyl-diphospho-undecaprenol 4-alpha-N-acetylgalactosaminyltransferase	IHMA87_05488	42198	20	58.47	20	0.123133	0.279655	0.174836	0.135676	-0.177743	0.129982	-0.229447	0.0590542	26.359	26.2597	26.0958	26.5478	26.3773	26.3227	26.3517	26.3729	26.3594	26.7565	26.5052	26.5106
QDL04656.1	Chitin-binding protein CbpD	IHMA87_04405	41854	12	47.81	12	-0.233158	0.0885819	0.162459	0.218025	0.203835	0.130116	-0.191782	0.151774	25.6328	25.6218	25.4496	25.4578	25.3804	25.2544	25.4186	25.204	25.3821	25.3678	25.7687	25.4435
QDL02151.1	3-oxoacyl-[acyl-carrier-protein] reductase FabG	IHMA87_01839	27010	1	7.45	1	0.0487446	1	-0.575151	0.00244186	-0.235087	0.131331	0.388809	1	18.2739	18.1831	18.0553	18.2562	18.4171	18.5443	18.2889	18.1858	18.1838	17.8172	18.1235	17.5514
QDL02905.1	Sensor protein CzcS	IHMA87_02627	51725	3	10.17	3	-0.436706	0.260119	0.394286	0.306427	0.598658	0.1328	-0.232335	0.539604	18.9656	19.8889	19.5723	18.3427	19.2886	18.9996	18.6826	18.7608	19.6732	18.8084	19.7218	19.2835
QDL02283.1	Glycerophosphodiester phosphodiesterase, cytoplasmic	IHMA87_01977	26939	14	64.58	14	0.241938	0.0536881	-0.105376	0.363398	-0.181036	0.132899	0.166279	0.163847	26.3007	25.9893	26.26	26.3439	26.3749	26.3742	26.5365	26.3557	26.3836	26.4122	26.152	26.2127
QDL05734.1	Arginine--tRNA ligase	IHMA87_05533	65367	14	36.29	14	-0.175411	0.310185	0.0860992	0.611198	0.268222	0.13319	0.00671166	0.968176	24.3001	24.4281	24.2063	24.1497	24.1233	23.8569	24.409	24.1764	23.8229	24.3473	24.0949	23.9461
QDL00979.1	2-nonaprenyl-3-methyl-6-methoxy-1,4-benzoquinol hydroxylase	IHMA87_00631	23658	13	80	13	-0.300345	0.0217148	0.146259	0.215359	0.180689	0.133282	-0.265915	0.0370219	25.4861	25.4873	25.4242	25.2664	25.3327	25.2564	25.294	25.049	25.1536	25.6169	25.4523	25.2251
QDL03993.1	Transcriptional activator protein CzcR	IHMA87_03730	25592	3	17.9	3	0.0477744	0.890429	-0.706666	0.0631373	-0.551764	0.13375	0.202676	0.56218	19.6455	19.3588	20.3292	20.2766	20.2403	20.4719	19.9007	20.3066	19.2695	19.9859	19.8716	19.0113
QDL01523.1	Phosphoenolpyruvate-protein phosphotransferase	IHMA87_01194	88668	9	29.13	9	-0.541974	0.0214941	0.565766	0.0175116	0.324672	0.133995	-0.783068	0.00281214	21.4546	20.9213	20.8373	20.858	20.7299	20.6512	20.8119	20.4843	20.291	21.2897	21.0601	21.5866
QDL01611.1	Adenylate kinase	IHMA87_01282	23107	7	53.95	7	1.81257	0.0771978	-0.329315	0.727862	-1.50036	0.134072	0.64153	0.501569	22.4241	23.1637	22.6358	23.0769	24.6136	25.0342	25.8445	22.6173	25.1994	25.5564	22.698	23.4823
QDL04875.1	Fumarate hydratase class I, anaerobic	IHMA87_04635	54846	18	65.09	18	0.0243078	0.801646	0.04295	0.658239	0.153509	0.134347	0.134867	0.182847	24.8538	24.8776	24.7333	24.7738	24.7145	24.5158	24.8783	24.8302	24.829	24.6399	24.6922	24.8008
QDL04032.1	Mechanosensitive channel MscK	IHMA87_03769	86244	15	30.65	15	-0.106558	0.466158	-0.101574	0.486725	0.229078	0.134455	0.224094	0.142206	23.1712	23.4465	23.1629	23.0871	22.9023	23.1039	22.9875	23.35	23.1233	23.0089	22.6985	23.0811
QDL05818.1	1-(5-phosphoribosyl)-5-[(5-phosphoribosylamino)methylideneamino] imidazole-4-carboxamide isomerase	IHMA87_05618	25938	2	10.2	2	0.00623318	0.987884	-0.145206	0.72437	-0.65182	0.134578	-0.500381	0.23982	20.3287	20.3871	19.2949	20.7965	20.6217	20.5479	20.6219	19.0579	20.3495	20.5674	20.7476	20.2155
QDL00707.1	Cell division ATP-binding protein FtsE	IHMA87_00352	24627	15	74.89	15	0.0618537	0.536196	-0.0123503	0.900758	-0.15715	0.134717	-0.0829462	0.410451	26.8571	26.6952	26.6185	26.8722	26.8752	26.8948	26.7564	26.7849	26.8149	26.9993	26.883	26.7228
QDL00641.1	hypothetical protein IHMA87_00285	IHMA87_00285	19331	5	36.9	5	-0.236334	0.20134	0.149477	0.40725	0.281197	0.134723	-0.104613	0.558355	23.7307	23.9778	23.5971	23.8917	23.3117	23.2587	23.6287	23.6287	23.3393	23.639	23.6522	23.6193
QDL05077.1	hypothetical protein IHMA87_04843	IHMA87_04843	30665	2	8.27	2	0.0314527	0.841337	-0.053097	0.735899	0.248567	0.13554	0.333117	0.0546492	21.3527	21.464	21.6928	21.0919	21.2784	21.3936	21.3866	21.7614	21.4559	20.9697	21.2313	21.4036
QDL01293.1	Ribosomal large subunit pseudouridine synthase E	IHMA87_00959	21546	7	46.56	7	-0.423109	0.0267953	-0.426547	0.025844	0.264099	0.136526	0.267537	0.132034	22.4845	22.3783	21.8455	22.0799	22.0157	21.8203	21.9056	21.8181	21.7153	21.6534	21.5973	21.3857
QDL05746.1	Ubiquinone/menaquinone biosynthesis C-methyltransferase UbiE	IHMA87_05545	28213	17	64.45	17	-0.0749295	0.532062	-0.109811	0.36523	-0.187145	0.137086	-0.152263	0.217819	26.6871	26.7858	26.8897	26.9594	27.0434	26.9212	26.6824	26.6693	26.7862	27.0728	26.8831	26.6387
QDL03950.1	Cytochrome c-type biogenesis protein CcmE	IHMA87_03687	17223	2	18.52	2	0.0105933	0.949915	-0.0035732	0.983095	-0.265827	0.137152	-0.25166	0.157023	23.7095	23.642	23.6488	23.6456	24.3169	23.8353	23.6754	23.583	23.7737	23.9979	24.0791	23.71
QDL00523.1	Porin D	IHMA87_00163	48967	12	40.54	12	-0.409243	0.00168605	0.173471	0.101596	0.155486	0.137191	-0.427227	0.00125843	24.5943	24.5494	24.5799	24.5371	24.3388	24.3812	24.214	24.0273	24.2546	24.6971	24.5231	24.5574
QDL05014.1	3-deoxy-D-manno-octulosonate 8-phosphate phosphatase KdsC	IHMA87_04780	19413	1	6.15	1	-0.23134	1	-0.301235	0.0050525	-0.136084	0.137264	-0.0661885	0.450183	18.8051	18.9154	18.8916	19.099	18.9353	18.9861	18.5678	18.6114	18.7389	18.7142	18.6926	18.7099
QDL03702.1	Phosphoenolpyruvate synthase regulatory protein	IHMA87_03436	30794	5	35.66	5	0.755498	0.113072	-0.343638	0.44783	-0.702457	0.137413	0.396678	0.383237	18.3726	20.5667	19.4637	19.882	20.4327	20.1957	20.5389	20.1697	19.961	19.6825	19.9232	19.8739
QDL05631.1	23S rRNA (guanosine-2'-O-)-methyltransferase RlmB	IHMA87_05426	27024	11	70.16	10	0.274288	0.051542	-0.261274	0.061519	-0.20019	0.137763	0.335372	0.0222285	23.8869	23.6786	23.9405	24.0007	24.0842	24.0217	24.1278	24.1336	24.0676	23.4997	23.9521	23.871
QDL05111.1	hypothetical protein IHMA87_04878	IHMA87_04878	6454	1	26.79	1	-0.299795	0.118474	0.00885054	0.960778	0.283096	0.137886	-0.0255499	0.887158	21.4515	21.5503	21.8133	21.4473	20.9724	21.546	21.4946	21.224	21.197	21.1789	21.5569	21.2565
QDL05846.1	C4-dicarboxylate TRAP transporter small permease protein DctQ	IHMA87_05649	22963	4	24.76	4	-0.138843	0.571584	-0.143469	0.559057	0.382282	0.138422	0.386908	0.134214	22.2564	22.4439	21.7705	22.0358	21.564	21.7242	21.8342	22.2148	22.0052	21.3553	21.4294	22.1089
QDL05018.1	RNA polymerase sigma-54 factor	IHMA87_04784	55940	9	31.59	9	-0.117992	0.396464	-0.0107099	0.937493	-0.214307	0.138703	-0.321589	0.0364242	23.1063	23.1527	22.9988	23.3642	23.1164	23.4201	23.1631	22.6891	23.0516	23.3166	23.3375	23.2145
QDL03679.1	UDP-2,3-diacylglucosamine hydrolase	IHMA87_03412	27419	7	37.08	7	0.0547095	0.680647	-0.120784	0.371461	-0.207293	0.139397	-0.0317991	0.810388	22.3037	22.3622	22.6504	22.7379	22.587	22.6133	22.5723	22.2796	22.6286	22.498	22.4231	22.6548
QDL06155.1	2-oxoglutarate carboxylase small subunit	IHMA87_05968	51904	13	42.25	13	0.355863	0.0667051	-0.236145	0.202111	-0.277543	0.139686	0.314465	0.0991169	23.1201	23.2896	23.0003	23.6422	23.3402	23.2602	23.6819	23.326	23.4696	23.2191	22.8505	23.4645
QDL05062.1	Oligopeptide transport ATP-binding protein OppF	IHMA87_04828	36324	13	44.89	13	-0.157054	0.235335	0.113841	0.381562	0.199406	0.139974	-0.071489	0.578121	26.0865	25.8765	25.7934	25.9337	25.5404	25.6842	25.8249	25.7728	25.6876	25.7228	25.8196	25.9574
QDL02937.1	Quinone oxidoreductase 1	IHMA87_02659	36817	5	21.83	4	0.448673	0.120138	-0.286216	0.30382	-0.423118	0.140157	0.311771	0.265026	21.3504	21.8424	21.2718	22.0654	21.708	21.9606	22.126	22.014	21.6707	21.9683	21.9152	20.9918
QDL01821.1	tRNA 5-methylaminomethyl-2-thiouridine biosynthesis bifunctional protein MnmC	IHMA87_01494	70482	7	16.67	7	0.0524	0.879562	-0.220502	0.527791	-0.537986	0.141617	-0.265084	0.449887	20.2967	20.3242	19.4812	20.1549	20.4147	21.1464	19.6842	20.1794	20.3956	20.1538	20.0505	20.8502
QDL05326.1	hypothetical protein IHMA87_05103	IHMA87_05103	20708	8	55.38	8	0.0970393	0.473504	-0.152978	0.267526	-0.207573	0.14221	0.0424447	0.751289	28.3203	28.3469	27.9906	28.6461	28.3308	28.3036	28.2893	28.2157	28.444	28.3258	28.2816	28.2141
QDL03793.1	Selenide, water dikinase	IHMA87_03527	36456	6	34.3	6	0.116413	0.411297	-0.456225	0.00725362	-0.216221	0.142378	0.356417	0.0253995	21.6952	21.582	21.2997	21.6526	21.9114	21.6616	21.6413	21.5822	21.7027	21.325	21.4543	21.0776
QDL05962.1	Nitrogen regulatory protein P-II 2	IHMA87_05769	12286	3	30.36	3	0.0929661	0.539436	-0.193435	0.215608	-0.232931	0.142494	0.0534698	0.722383	21.5793	22.1199	21.9998	22.3094	22.047	22.0414	21.9132	21.9053	22.1595	21.9347	21.9667	21.9161
QDL01102.1	hypothetical protein IHMA87_00767	IHMA87_00767	24156	10	55.86	9	-0.11238	0.409733	0.145419	0.291623	0.207642	0.14301	-0.0501568	0.70901	24.6774	24.9531	24.9036	24.8028	24.7089	24.3996	24.8701	24.5848	24.7422	24.8516	24.8018	24.6941
QDL02171.1	Rhomboid protease GlpG	IHMA87_01862	31748	5	29.72	5	-0.1114	0.246705	-0.260968	0.0163373	-0.143857	0.143184	0.00571126	0.950942	22.2045	22.19	22.3444	22.3023	22.3929	22.4753	22.2225	22.1178	22.0644	22.1282	22.056	22.2034
QDL00626.1	Agmatine deiminase	IHMA87_00269	41164	1	5.43	1	0.0748532	0.650957	0.116321	0.485249	-0.255036	0.143192	-0.296504	1	19.5994	19.8224	19.3458	19.9334	19.7431	19.8562	19.6398	19.8277	19.5247	20.237	19.9292	19.7154
QDL02292.1	hypothetical protein IHMA87_01986	IHMA87_01986	15688	4	24.66	4	0.101586	0.4467	0.0612691	0.643115	-0.203702	0.143333	-0.163385	0.231517	23.4755	23.8635	23.9956	24.0536	23.9239	23.9683	23.9364	23.84	23.863	24.1371	24.0397	23.9528
QDL03586.1	Ribonuclease HI	IHMA87_03312	16683	6	52.03	4	-0.259072	0.324937	0.59094	0.0398835	0.396596	0.144114	-0.453416	0.100124	21.4416	21.4237	21.5921	20.598	21.1952	21.4744	21.7278	21.1282	20.8242	21.7899	21.694	21.5566
QDL01205.1	Riboflavin biosynthesis protein RibBA	IHMA87_00871	39438	6	21.37	6	0.221531	0.242748	-0.0959704	0.602432	-0.28265	0.144281	0.0348515	0.849048	22.6127	21.9338	22.2575	22.6551	22.614	22.3829	22.5981	22.4252	22.4453	22.5679	22.6177	22.1785
QDL04604.1	Low specificity L-threonine aldolase	IHMA87_04352	35473	3	14.67	3	0.270442	0.264548	-0.331653	0.177824	-0.362155	0.144554	0.23994	0.318998	20.2152	20.422	20.2853	20.8288	20.9625	20.2176	20.747	20.3628	20.624	19.902	20.6419	20.4701
QDL01640.1	Methionine aminopeptidase	IHMA87_01311	29047	7	42.15	7	0.216469	0.0627972	0.0532568	0.617714	-0.163611	0.1447	-0.000399067	0.996997	23.9579	24.0591	23.8919	24.0718	24.245	24.083	24.334	24.052	24.1723	24.0992	24.286	24.1743
QDL01539.1	Ribosome maturation factor RimM	IHMA87_01210	20025	7	58.99	7	0.160086	0.25975	-0.0767032	0.579642	-0.211407	0.145712	0.0253821	0.853536	22.868	22.6011	22.6605	22.9121	22.9336	22.9181	23.0803	22.9496	22.5799	22.9712	22.758	22.8045
QDL02400.1	Putative oxidoreductase MhqP	IHMA87_02101	14944	3	20.14	3	-0.206165	0.389591	0.038245	0.870815	0.361178	0.146213	0.116769	0.621517	23.0188	23.1352	23.2852	22.5936	22.9624	22.7996	22.7382	23.2128	22.8697	23.1517	22.2521	23.0665
QDL03860.1	2-hydroxy-3-oxopropionate reductase	IHMA87_03596	30910	3	22.49	3	-0.906874	0.418276	0.406016	1	1.6925	0.146222	0.379605	1	19.2013	19.6442	19.5818	15.5967	18.8074	18.9457	19.5706	16.6941	19.4419	18.29	19.658	16.6198
QDL03821.1	Glycerol-3-phosphate dehydrogenase [NAD(P)+]	IHMA87_03555	36825	8	38.82	8	0.0923564	0.601871	-0.215093	0.238167	-0.269273	0.147367	0.0381768	0.828262	22.3587	21.7681	22.0359	22.5143	22.3755	22.0807	22.2346	21.8957	22.3094	22.0969	22.101	22.1274
QDL05619.1	Small-conductance mechanosensitive channel	IHMA87_05414	30377	4	30.04	4	-0.233295	0.311976	0.205361	0.370657	0.343495	0.148003	-0.0951605	0.673242	22.0827	22.0478	22.4751	21.555	21.9747	22.0453	21.6403	22.4309	21.8345	21.8694	22.1626	22.1592
QDL04458.1	HTH-type transcriptional repressor AllR	IHMA87_04200	28970	1	4.85	1	0.0974754	1	0.162281	0.38863	-0.282223	0.148111	-0.347029	1	17.1009	17.4143	17.3222	17.6819	17.6634	17.3387	17.7099	17.1873	17.2326	17.4454	17.8089	17.9167
QDL02874.1	Acetyl-CoA acetyltransferase	IHMA87_02596	41388	18	61.36	18	0.180746	0.322551	0.0104986	0.95299	0.272075	0.14833	0.442322	0.0290543	24.7616	24.5785	24.4408	24.4194	24.1828	24.3624	25.051	24.6833	24.5889	24.0088	24.3842	24.6032
QDL05831.1	Octopine permease ATP-binding protein P	IHMA87_05632	28404	14	65.37	14	-0.151122	0.578977	0.430229	0.133618	0.41236	0.148712	-0.168991	0.535746	26.4315	25.7115	25.5957	25.4615	25.4948	25.5453	25.5761	25.4973	26.2118	26.0587	26.2023	25.5312
QDL05545.1	hypothetical protein IHMA87_05339	IHMA87_05339	46532	17	55.34	17	-0.168784	0.118911	8.45788e-05	0.999335	-0.154762	0.148918	-0.32363	0.00843848	24.876	24.6901	24.7655	25.0137	24.9459	24.8364	24.5338	24.6145	24.6771	25.0791	24.8366	24.8806
QDL00926.1	hypothetical protein IHMA87_00577	IHMA87_00577	73721	31	66.72	31	-0.142133	0.500962	0.0921934	0.660296	0.318295	0.149012	0.0839684	0.688687	25.7634	26.2539	25.6989	25.6993	25.5822	25.4798	25.5158	25.9315	25.8425	25.277	25.9263	25.8345
QDL03136.1	D-inositol-3-phosphate glycosyltransferase	IHMA87_02860	42704	12	57.97	12	-0.125653	0.275109	0.131918	0.253321	0.170061	0.14922	-0.0875095	0.440028	24.7221	24.9464	24.8967	24.7778	24.7534	24.5239	24.8519	24.6015	24.735	24.876	24.834	24.7409
QDL01075.1	FAD-dependent urate hydroxylase	IHMA87_00740	44281	19	61.6	17	0.0386881	0.71408	-0.221767	0.0560687	-0.160231	0.149568	0.100224	0.351845	24.911	24.7953	24.774	25.1028	25.0294	24.8288	24.962	24.7705	24.8639	24.7092	24.8774	24.7091
QDL05648.1	Motility protein B	IHMA87_05445	37272	19	70.76	19	-0.304433	0.0410194	0.0598682	0.654552	0.202495	0.149901	-0.161807	0.241056	24.7562	24.881	25.0148	24.4441	24.7732	24.8272	24.4906	24.7808	24.4673	24.7757	24.7051	24.7434
QDL03872.1	Gamma-glutamylputrescine oxidoreductase	IHMA87_03608	49974	9	28.54	9	-0.370954	0.0470356	0.376983	0.0441836	0.255305	0.150191	-0.492632	0.0131968	22.5936	22.5034	22.063	22.0705	22.3281	21.9955	22.2168	21.9726	21.8577	22.3568	22.6495	22.5188
QDL00757.1	Cytochrome b561	IHMA87_00402	20877	2	17.99	2	-0.213088	0.294087	0.354226	0.0955106	0.299743	0.150403	-0.267571	0.194581	21.6167	21.0207	20.9415	20.9157	21.0274	20.7365	20.9481	20.9109	21.0805	21.5515	21.009	21.1819
QDL05049.1	Photosynthetic apparatus regulatory protein RegA	IHMA87_04815	20626	7	73.12	7	-0.095825	0.683525	-0.560524	0.0339693	-0.355377	0.15061	0.109322	0.642308	23.1042	22.6806	22.722	22.8931	23.4052	23.2746	23.0178	22.3344	22.8671	22.9823	22.3633	22.5459
QDL00627.1	N-carbamoyl-D-amino acid hydrolase	IHMA87_00270	32804	8	48.63	8	0.333866	0.122424	-0.0958612	0.638442	-0.307461	0.151249	0.122266	0.55039	22.2719	22.4161	21.7935	22.1302	22.5637	22.7099	22.5768	22.3336	22.5726	22.5099	22.4693	22.137
QDL02430.1	PCP degradation transcriptional activation protein	IHMA87_02133	36193	3	10.97	3	-0.0220502	0.954853	-0.153006	0.695573	-0.590286	0.151276	-0.45933	0.254414	20.5393	20.4965	19.7987	20.5415	20.6439	21.4198	20.6757	19.3587	20.7339	20.8195	20.8339	20.4929
QDL03512.1	Isoquinoline 1-oxidoreductase subunit beta	IHMA87_03237	77486	3	8.89	3	-1.52167	0.0238236	0.701236	0.247961	0.886316	0.152026	-1.33659	0.0414663	20.2235	19.8866	20.0416	19.7287	18.1468	19.6174	19.2532	17.1956	19.138	19.5077	19.632	20.4568
QDL00983.1	Inner membrane protein YhaI	IHMA87_00635	37453	14	55.77	14	0.107643	0.34446	0.138518	0.2305	0.167852	0.152849	0.136977	0.235361	25.201	25.0809	25.1591	24.7405	25.0741	25.1228	25.1792	25.2966	25.2881	25.0794	25.1686	25.1049
QDL05371.1	hypothetical protein IHMA87_05150	IHMA87_05150	49214	9	33.33	9	0.200643	0.0892405	-0.0803885	0.468182	-0.164684	0.153449	0.116348	0.300705	22.5886	22.6969	22.3635	22.8626	22.6591	22.6213	22.7145	22.7601	22.7763	22.5802	22.623	22.6986
QDL05415.1	Transcriptional regulatory protein CbrB	IHMA87_05201	52100	12	38.57	12	0.179534	0.255805	-0.21908	0.172086	-0.22971	0.154053	0.168904	0.283241	23.3063	23.114	23.049	23.6146	23.3081	23.2358	23.1244	23.2502	23.6334	23.2222	23.1609	23.1182
QDL02110.1	UDP-2-acetamido-2,6-beta-L-arabino-hexul-4-ose reductase	IHMA87_01792	41525	10	50.54	10	0.41586	0.0169918	-0.17707	0.251353	-0.224229	0.154164	0.368701	0.0296293	23.415	23.5468	23.3619	23.9566	23.6004	23.4393	23.867	23.6806	24.0237	23.3471	23.5652	23.5528
QDL05110.1	hypothetical protein IHMA87_04877	IHMA87_04877	16135	3	26.71	3	-0.144094	0.166209	0.239069	0.0326928	0.148682	0.154369	-0.234482	0.0354626	20.7962	20.6821	20.7874	20.6126	20.5307	20.6763	20.5253	20.6472	20.6609	21.0058	20.794	20.737
QDL02617.1	hypothetical protein IHMA87_02331	IHMA87_02331	8789	4	48.68	4	0.215889	0.53925	-0.377138	0.292788	-0.52312	0.154528	0.0699076	0.841039	23.2394	22.2128	23.5506	23.7172	23.2497	23.6054	23.1546	23.0801	23.4159	23.6524	23.1316	22.6568
QDL05726.1	hypothetical protein IHMA87_05525	IHMA87_05525	22218	8	48.99	8	0.031864	0.821639	-0.0798822	0.574612	-0.211929	0.154779	-0.100183	0.483513	26.8713	26.6042	27.0812	27.2588	27.0097	26.924	26.8825	26.8044	26.9654	27.0526	27.0492	26.851
QDL04438.1	Acyl-homoserine lactone acylase QuiP	IHMA87_04179	93879	20	32.23	20	-0.361241	0.0604213	0.286214	0.124538	0.261822	0.156083	-0.385633	0.0474559	24.2219	23.8282	23.9143	23.9727	23.6744	23.5318	23.6652	23.4538	23.7617	24.1607	24.1591	23.7178
QDL06091.1	NAD/NADP-dependent betaine aldehyde dehydrogenase	IHMA87_05904	53247	11	47.96	11	0.609123	0.000655376	-0.367736	0.0148178	-0.191884	0.156102	0.784974	9.2674e-05	22.9786	22.6018	23.0453	23.0043	23.1063	23.0907	23.5793	23.5317	23.3421	22.6116	22.7164	22.7702
QDL05894.1	Aminomethyltransferase	IHMA87_05698	38899	3	13.89	3	0.166284	0.39297	-0.223779	0.25728	-0.285676	0.156126	0.104388	0.587509	20.7103	20.5896	20.9596	21.2404	20.9734	20.9027	20.9282	20.9314	20.8988	20.9324	21.14	20.3729
QDL02799.1	2-heptyl-3-hydroxy-4(1H)-quinolone synthase	IHMA87_02518	42039	32	82.98	32	-0.263153	0.026207	0.141561	0.191107	0.154822	0.156135	-0.249892	0.0328222	28.0509	28.2023	27.9465	27.9793	27.7962	27.9597	27.8024	27.7338	27.874	28.0751	28.1407	27.944
QDL04001.1	putative cation-transporting ATPase F	IHMA87_03738	96973	15	29.93	14	0.0736874	0.648721	0.279719	0.105022	0.240384	0.156582	0.0343517	0.831119	23.8285	23.8934	24.027	23.455	23.904	23.6687	23.7246	24.2864	23.9589	24.0669	23.8907	23.9093
QDL00840.1	Putative mycofactocin radical SAM maturase MftC	IHMA87_00487	43760	9	36.18	9	0.690856	0.0363938	-0.361978	0.234435	-0.438203	0.156583	0.614631	0.0572281	21.9373	21.3559	22.6524	22.0041	22.6683	22.5878	22.6265	22.6599	22.7318	22.0461	21.9164	22.2118
QDL02885.1	Translocation and assembly module TamA	IHMA87_02607	63785	12	35.75	11	1.93079e-05	0.999867	-0.125694	0.291113	-0.172731	0.156632	-0.0470168	0.685544	23.6673	23.3665	23.6621	23.7946	23.7087	23.7107	23.5399	23.5235	23.6325	23.7382	23.664	23.4347
QDL04390.1	Flagellar hook protein FlgE	IHMA87_04131	48329	17	87.66	16	0.0471288	0.729569	0.106625	0.439888	-0.202962	0.156764	-0.262458	0.0759089	24.9349	24.8359	24.9237	24.9247	25.1686	25.2101	25.1247	24.6943	25.017	25.3176	25.0483	25.2574
QDL02891.1	hypothetical protein IHMA87_02613	IHMA87_02613	23156	14	81.34	14	-0.0818451	0.410273	0.0209109	0.830627	0.145803	0.156819	0.043047	0.66092	25.1838	25.2113	25.1502	25.1164	24.9928	24.9986	25.1664	24.9358	25.1975	24.9975	25.1523	25.0208
QDL03754.1	Esterase EstD	IHMA87_03488	35104	2	9.79	2	1.25721	0.0599349	-0.597641	0.337068	-0.905572	0.157554	0.949276	0.140345	18.5071	17.714	17.9893	19.5933	18.3558	18.9779	18.2343	19.7916	19.9562	17.6185	17.9125	19.6032
QDL06022.1	D-amino acid dehydrogenase 1	IHMA87_05829	47110	30	75.93	29	-0.0171741	0.849157	0.130726	0.168219	0.134019	0.158735	-0.0138805	0.877791	27.8636	28.0063	27.9547	27.7469	27.8492	27.8265	27.9705	27.9134	27.8892	27.8085	27.975	28.0313
QDL03597.1	DNA-binding protein HU-beta	IHMA87_03324	9087	10	61.11	10	-0.018675	0.820548	-0.241006	0.0132407	-0.122027	0.159083	0.100304	0.239497	29.4687	29.3906	29.4207	29.6354	29.4918	29.5189	29.4646	29.3428	29.4166	29.3314	29.2523	29.3393
QDL06260.1	hypothetical protein IHMA87_06075	IHMA87_06075	36665	7	32.84	7	-0.718103	0.00780124	0.358986	0.128298	0.329024	0.159553	-0.748065	0.00618281	24.1669	23.9175	23.1943	23.4258	23.3953	23.4705	22.9855	23.2002	22.9386	23.8963	23.5584	23.9138
QDL04525.1	Crossover junction endodeoxyribonuclease RuvC	IHMA87_04269	18548	2	22.41	2	-0.168474	0.320127	-0.533335	0.00787002	-0.244723	0.159595	0.120139	0.47283	20.7656	20.4766	20.8151	20.809	21.0032	20.9793	20.6639	20.483	20.405	20.041	20.53	20.6204
QDL06154.1	2-oxoglutarate carboxylase large subunit	IHMA87_05967	66096	13	37.23	12	0.326854	0.208675	-0.286499	0.26607	-0.369561	0.159608	0.243791	0.339781	23.1888	23.211	22.4494	23.4217	23.1834	23.3528	23.5047	23.4127	22.9123	23.2181	22.6612	23.219
QDL03880.1	hypothetical protein IHMA87_03616	IHMA87_03616	22778	18	55.45	18	-0.0800566	0.462484	-0.233819	0.0497423	-0.159204	0.159645	-0.00544151	0.959604	28.6448	28.785	28.938	29.0686	28.8699	28.907	28.7817	28.5858	28.7602	28.6502	28.7595	28.7342
QDL02526.1	HTH-type transcriptional regulator ZntR	IHMA87_02238	15231	2	26.52	2	0.0870694	0.546483	0.00713829	0.960195	-0.211822	0.159878	-0.131891	0.3667	20.6131	20.8601	20.801	21.1219	20.8321	20.9557	20.8052	20.6548	21.0754	21.1464	20.8133	20.9714
QDL06087.1	Phosphate-binding protein PstS	IHMA87_05895	34476	5	28.79	5	-0.390963	0.0795019	0.546379	0.0212859	0.30399	0.16004	-0.633352	0.0101347	21.1599	22.0064	21.4683	21.0802	21.5121	21.1303	21.138	21.0125	21.3111	21.721	21.8422	21.7985
QDL01796.1	Iron-sulfur cluster carrier protein	IHMA87_01469	38919	7	33.79	7	0.506844	0.00848423	-0.119247	0.459837	-0.234663	0.161318	0.391427	0.0302439	21.937	21.7022	21.5587	22.2333	21.8983	21.7703	22.2584	22.3212	22.1388	22.0819	21.7785	21.6838
QDL06227.1	Vitamin B12-dependent ribonucleoside-diphosphate reductase	IHMA87_06041	82725	28	62.26	27	0.0058674	0.962058	-0.313364	0.0262926	-0.181614	0.162067	0.137617	0.279283	25.0252	24.8456	25.0211	25.1865	24.97	25.2802	25.0701	25.0666	24.7727	24.9212	24.84	24.7354
QDL03367.1	hypothetical protein IHMA87_03091	IHMA87_03091	35782	2	12.61	2	0.223415	0.553312	-0.363682	0.341596	-0.549871	0.162082	0.0372258	0.920613	16.6126	16.5332	17.4034	16.6481	17.9063	17.6443	16.9477	17.5445	16.7273	17.348	17.0655	16.6942
QDL06283.1	Glutamine--fructose-6-phosphate aminotransferase [isomerizing]	IHMA87_06098	66337	9	22.59	6	0.105136	0.662168	0.190999	0.432493	0.352181	0.162492	0.266318	0.280717	21.0559	21.4959	21.3859	20.7317	20.968	21.1815	21.5687	21.4194	21.2649	20.5817	21.4999	21.3726
QDL01288.1	Putative acyl-CoA dehydrogenase AidB	IHMA87_00954	60295	9	24.59	8	1.33266	0.0587754	0.540235	0.407525	-0.942218	0.162522	-0.149797	0.815373	21.1268	19.8547	20.1747	20.1715	22.6416	21.1698	21.1574	22.4758	21.521	22.0624	22.4141	21.127
QDL04485.1	2-heptyl-4(1H)-quinolone synthase PqsD	IHMA87_04228	36165	19	85.16	19	0.182265	0.0937037	0.0266427	0.792064	-0.148097	0.163221	0.00752466	0.940548	25.7386	25.7841	25.809	25.8274	25.9974	25.9512	26.0413	25.9073	25.9299	25.8012	26.1085	25.9462
QDL05377.1	Paraquat-inducible protein A	IHMA87_05156	22677	1	8.25	1	0.125783	1	-0.106849	0.435116	-0.197646	0.163521	0.0349852	0.795475	19.445	19.5537	19.5638	19.9809	19.4852	19.6894	19.7496	19.534	19.6563	19.7463	19.5984	19.4903
QDL01231.1	Inorganic pyrophosphatase	IHMA87_00897	19396	3	44.57	2	-0.193142	0.325832	0.230856	0.24507	0.280971	0.163738	-0.143027	0.461853	22.1448	22.7387	22.7035	22.0335	22.1383	22.5722	22.4832	22.2414	22.2829	22.3568	22.62	22.4598
QDL04074.1	Actin cross-linking toxin VgrG1	IHMA87_03811	77928	5	11.9	2	0.986477	0.125657	0.33837	0.579137	-0.887186	0.163765	-0.239079	0.693976	19.1439	19.3012	18.8891	20.6192	20.2168	19.1598	20.8085	20.4372	19.048	21.2107	19.1731	20.6271
QDL03969.1	Chemotaxis response regulator protein-glutamate methylesterase of group 1 operon	IHMA87_03706	38958	7	39.4	7	0.148622	0.359134	-0.00343196	0.982728	-0.232314	0.163915	-0.0802593	0.615009	22.5468	22.2912	22.7713	22.6698	23.0118	22.6246	22.8467	22.561	22.6474	22.6685	22.9289	22.6984
QDL01325.1	hypothetical protein IHMA87_00994	IHMA87_00994	25197	4	35.83	4	-0.0290435	0.929096	-0.00282983	0.993081	0.47634	0.165413	0.450127	0.187698	22.8189	22.3595	22.9231	21.5528	22.6518	22.4679	22.6017	22.6727	22.7399	22.5368	22.5195	21.6076
QDL00884.1	hypothetical protein IHMA87_00532	IHMA87_00532	12504	2	43.36	2	-0.55077	0.276204	0.314499	0.525574	0.714988	0.16575	-0.150282	0.759762	22.8042	21.8343	22.9152	21.7187	21.9094	21.7806	21.6752	22.9812	21.2449	21.6342	21.7922	22.9259
QDL01827.1	Selenocysteine-containing peroxiredoxin PrxU	IHMA87_01500	24192	3	19.34	3	0.251885	0.544836	-0.870407	0.0555822	-0.600328	0.166105	0.521964	0.223162	20.4043	19.9532	21.2814	21.2803	21.1048	21.0549	20.9467	20.499	20.9489	20.4657	20.9626	19.4004
QDL04061.1	L-threonine dehydratase catabolic TdcB	IHMA87_03798	33972	10	61.25	10	0.165801	0.127093	0.0268518	0.793015	-0.148609	0.166697	-0.00965927	0.924681	23.4958	23.3558	23.5127	23.7513	23.6077	23.4511	23.7076	23.5466	23.6075	23.5731	23.634	23.6835
QDL00917.1	30S ribosomal protein S21	IHMA87_00568	8485	4	18.31	4	0.253423	0.446062	-0.142738	0.664555	-0.47458	0.168278	-0.0784195	0.811064	27.3954	26.0667	27.4259	27.6059	27.31	27.3959	27.4018	27.04	27.2065	27.5717	27.2726	27.0392
QDL01651.1	UDP-3-O-acylglucosamine N-acyltransferase	IHMA87_01323	36232	3	17.85	2	0.670696	0.241275	0.251445	0.650485	-0.799621	0.168343	-0.38037	0.496013	18.5958	18.8849	20.3135	19.8911	20.1633	20.1387	18.6842	20.8346	20.2875	20.4571	20.2994	20.1909
QDL05255.1	Octaprenyl diphosphate synthase	IHMA87_05030	34848	5	22.67	5	-0.0270969	0.909526	-0.267971	0.275912	-0.345278	0.168379	-0.104403	0.662969	22.0858	22.2114	21.5413	22.4642	22.2784	22.1318	22.2164	21.4988	22.042	22.1263	22.2317	21.7125
QDL01260.1	Peptidoglycan glycosyltransferase RodA	IHMA87_00926	41667	3	11.55	3	-0.277822	0.22067	-0.105599	0.630221	-0.315753	0.168444	-0.487977	0.0446865	20.7808	21.3102	20.7763	21.211	21.2308	21.3727	20.5294	21.0949	20.4095	21.3195	20.865	21.3131
QDL02759.1	NADH-quinone oxidoreductase subunit C/D	IHMA87_02477	68350	53	73.69	52	-0.157945	0.0873028	0.050554	0.557575	0.123386	0.169507	-0.0851132	0.331134	28.9543	28.9127	29.0737	28.7586	28.881	28.931	28.8273	28.8402	28.7994	28.8968	28.8688	28.9566
QDL03912.1	HTH-type transcriptional regulator McbR	IHMA87_03649	24989	4	30.59	3	-0.0698457	0.722365	-0.38388	0.0723642	-0.282654	0.169958	0.0313807	0.87284	20.379	20.3771	20.0236	20.6124	20.7039	20.3113	20.1575	19.8275	20.585	20.2135	20.2216	20.0408
QDL06255.1	hypothetical protein IHMA87_06070	IHMA87_06070	7932	1	35.71	1	-0.0335473	0.81091	-0.603709	0.00129709	-0.20182	0.170253	0.368342	0.0224415	20.5982	20.7154	20.8698	20.9502	20.7853	21.0533	20.6355	20.6258	20.8213	20.1481	20.2352	20.5943
QDL02295.1	3-deoxy-manno-octulosonate cytidylyltransferase	IHMA87_01989	27533	1	5.91	1	0.358166	0.00837451	-0.150984	1	-0.161572	0.170386	0.347578	0.00986635	18.052	18.2403	18.0051	18.196	18.3483	18.2378	18.5407	18.28	18.5511	18.2225	18.058	18.0486
QDL00963.1	hypothetical protein IHMA87_00615	IHMA87_00615	17965	7	67.07	7	-0.176861	0.362591	0.436136	0.0404964	0.272626	0.172192	-0.34037	0.0962657	23.3112	23.1621	23.5461	22.8935	23.1523	23.1555	23.3148	22.8298	23.344	23.7847	23.503	23.2221
QDL00441.1	hypothetical protein IHMA87_00081	IHMA87_00081	48330	18	65.77	18	0.106175	0.344085	0.277781	0.0265976	0.156725	0.173416	-0.014881	0.892061	23.9767	23.9998	23.9752	23.8768	23.9236	23.6811	24.202	24.0066	24.0616	23.9771	24.2772	24.0605
QDL00913.1	putative signaling protein	IHMA87_00564	139513	3	4.18	2	-0.80549	0.151942	0.468576	0.3881	0.760018	0.174048	-0.514048	0.345576	17.9808	17.8599	19.7602	17.7308	17.6378	17.9523	17.5154	17.9023	17.7668	17.5586	17.923	19.245
QDL00936.1	hypothetical protein IHMA87_00588	IHMA87_00588	38247	3	17.75	2	0.0337826	0.860779	0.122277	0.5295	0.27445	0.174479	0.185956	0.345269	19.7433	19.6361	19.3367	19.6967	19.2403	18.9558	19.6477	19.5497	19.6199	19.3749	19.2399	19.6447
QDL03453.1	Arabinose import ATP-binding protein AraG	IHMA87_03178	55637	14	37.06	14	0.325244	0.0641109	-0.152842	0.35116	-0.228391	0.174635	0.249695	0.141222	22.676	22.5434	22.412	23.0689	22.4706	22.7771	22.9095	22.9859	22.7117	22.6654	22.7363	22.4563
QDL00383.1	Threonylcarbamoyl-AMP synthase	IHMA87_00023	20392	8	71.35	8	0.0613569	0.58942	0.00301047	0.978714	-0.160822	0.174643	-0.102476	0.373705	21.9088	21.6996	21.6976	21.9809	21.9767	21.8308	22.0347	21.6916	21.7637	21.9722	21.9182	21.9071
QDL03858.1	hypothetical protein IHMA87_03594	IHMA87_03594	28130	7	41.43	7	-0.316751	0.0312796	0.150724	0.261046	0.184717	0.175002	-0.282758	0.0494572	22.6231	22.4911	22.4535	22.5204	22.234	22.2591	22.218	22.3747	22.0247	22.4711	22.6425	22.3521
QDL04908.1	Acyl carrier protein phosphodiesterase	IHMA87_04668	21944	2	15.79	2	0.9573	0.0261518	-0.0144052	0.969466	-0.535594	0.175224	0.436111	0.262241	16.9967	16.951	16.861	17.8592	16.7546	17.8016	18.3958	17.2221	18.0626	17.8303	17.6062	16.9357
QDL00876.1	S-adenosylmethionine synthase	IHMA87_00524	42709	19	59.85	19	-0.0988055	0.372873	0.447218	0.00177079	0.154369	0.175689	-0.391655	0.00413372	25.0538	25.0324	24.9228	24.7179	25.0435	24.7845	25.0175	24.8168	24.8783	25.3521	25.3103	25.2251
QDL01555.1	hypothetical protein IHMA87_01226	IHMA87_01226	196900	42	38.26	40	0.11672	0.301492	0.0721776	0.515744	0.155954	0.176152	0.200497	0.0908105	24.5464	24.6713	24.3893	24.4079	24.4865	24.2447	24.5559	24.7336	24.6676	24.5014	24.3488	24.5055
QDL06065.1	hypothetical protein IHMA87_05873	IHMA87_05873	14698	6	35.38	6	-0.0178235	0.89398	-0.138874	0.311881	-0.189753	0.176265	-0.0687029	0.609732	22.5066	22.801	22.6267	22.796	22.8223	22.8853	22.5104	22.9261	22.4444	22.6871	22.6827	22.7172
QDL00849.1	Denitrification regulatory protein NirQ	IHMA87_00496	28859	9	52.69	9	0.503752	0.056623	-0.526422	0.0480545	-0.340135	0.17635	0.690039	0.0145096	23.2491	23.1839	24.2282	23.9245	23.9514	23.8057	24.1402	23.9363	24.0961	23.2623	23.4998	23.3403
QDL01037.1	Catalase	IHMA87_00702	55600	14	52.9	14	0.0264763	0.801848	0.234404	0.0456875	0.149469	0.176378	-0.0584582	0.58189	24.857	24.6263	24.8493	24.6159	24.6011	24.6672	24.9415	24.8157	24.6549	24.9227	24.7814	24.8833
QDL02539.1	hypothetical protein IHMA87_02251	IHMA87_02251	18732	3	23.49	3	-0.1147	0.30062	0.168049	0.140858	0.152601	0.177082	-0.130148	0.243789	23.7901	23.6742	23.8638	23.7062	23.4277	23.7364	23.7049	23.6206	23.6585	23.8214	23.8626	23.6904
QDL01454.1	Lipopolysaccharide export system permease protein LptG	IHMA87_01124	39067	5	17.46	5	-0.0894542	0.348057	-0.16836	0.0936037	-0.131823	0.17746	-0.0529172	0.573165	24.3094	24.4555	24.4221	24.485	24.4768	24.6206	24.3244	24.2587	24.3356	24.4689	24.2413	24.3673
QDL02981.1	Serine hydroxymethyltransferase	IHMA87_02703	45166	6	23.44	5	-0.228429	0.568145	-0.0100437	0.979807	0.561335	0.177614	0.34295	0.396374	20.9438	20.9014	20.3919	20.0807	19.8649	20.6075	20.7853	20.8498	19.9167	20.4358	19.32	20.7673
QDL04563.1	Sensor protein PfeS	IHMA87_04307	50221	3	10.76	3	-0.401984	0.560685	1.45319	0.0546798	0.968383	0.177767	-0.886791	0.213825	20.3422	20.2808	17.7664	17.4646	18.7101	19.3096	19.1739	18.6288	19.3808	20.2468	19.5948	20.0023
QDL05298.1	Large-conductance mechanosensitive channel	IHMA87_05074	14456	17	92.7	17	-0.32903	0.0419226	-0.0122489	0.932526	0.204427	0.177984	-0.112353	0.444311	27.6984	27.9394	27.8095	27.578	27.6234	27.6326	27.25	27.5244	27.6858	27.3956	27.5618	27.8398
QDL03130.1	hypothetical protein IHMA87_02854	IHMA87_02854	39788	3	5.63	3	0.0224287	0.91992	0.0951859	0.671005	0.315124	0.178102	0.242367	0.291303	21.7886	22.0931	22.4127	21.7821	21.6756	21.8913	21.6664	22.5756	22.1198	21.9193	21.8061	21.9093
QDL00632.1	Gamma-glutamylputrescine synthetase PuuA	IHMA87_00276	50993	5	17.04	5	0.230487	0.216897	-0.0761801	0.672344	-0.252383	0.179552	0.054284	0.762604	21.3367	21.3863	21.1709	21.1946	21.7366	21.7199	21.4945	21.5559	21.5351	21.4639	21.7717	21.187
QDL00635.1	Spermidine-binding periplasmic protein SpuE	IHMA87_00279	40055	13	58.36	13	-0.0986257	0.238875	0.250789	0.00975106	0.113606	0.179672	-0.235808	0.0134808	24.5783	24.5848	24.4621	24.3974	24.4976	24.3895	24.4926	24.3936	24.4432	24.6913	24.7004	24.6451
QDL04927.1	hypothetical protein IHMA87_04687	IHMA87_04687	38314	19	61.86	19	-0.265431	0.0740941	0.298663	0.0486847	0.19198	0.179743	-0.372114	0.0189417	27.0256	26.9616	26.558	26.755	26.5795	26.6348	26.6362	26.4607	26.652	26.8249	27.0598	26.9806
QDL00808.1	putative GST-like protein YibF	IHMA87_00455	28247	6	36.95	5	-0.354583	0.407885	0.00897878	0.982977	0.591305	0.180271	0.227743	0.591169	22.0285	21.5987	21.2996	21.8642	21.03	20.2588	21.9421	21.0779	20.843	20.7001	21.3641	21.1157
QDL01083.1	Porin-like protein NicP	IHMA87_00748	47750	6	22.04	6	-0.231848	0.567445	0.118198	0.769245	-0.564801	0.180333	-0.914848	0.0418527	21.8879	21.7066	20.5545	22.1143	21.7248	22.0043	21.7162	21.3498	20.3875	21.8398	22.3879	21.9702
QDL01649.1	Outer membrane protein assembly factor BamA	IHMA87_01321	88276	42	66.37	42	-0.143356	0.127344	0.136116	0.145468	0.124123	0.180513	-0.155349	0.101753	29.3095	29.1377	29.3202	29.0375	29.1533	29.2041	29.0703	29.0946	29.1724	29.2873	29.2631	29.2528
QDL02301.1	Putative signal peptide peptidase SppA	IHMA87_01996	35925	12	54.91	12	0.0547526	0.579634	-0.0821321	0.41059	-0.137554	0.180942	-0.00066889	0.994557	26.3772	26.4321	26.6428	26.6476	26.5915	26.6256	26.5898	26.5207	26.5058	26.6459	26.5393	26.4331
QDL05984.1	GTPase Der	IHMA87_05791	84508	13	26.77	13	0.193659	0.102408	-0.111057	0.32679	-0.154834	0.181125	0.149882	0.194247	22.518	22.3935	22.6501	22.6936	22.7916	22.5408	22.8223	22.6105	22.7096	22.6646	22.4836	22.5447
QDL02142.1	hypothetical protein IHMA87_01830	IHMA87_01830	95704	38	59.1	38	-0.0594577	0.632959	0.287607	0.0384728	0.173494	0.181218	-0.173571	0.181041	28.3018	28.22	28.365	27.8758	28.2483	28.2421	28.1467	28.2495	28.3121	28.345	28.5583	28.3257
QDL01240.1	Long-chain-aldehyde dehydrogenase	IHMA87_00906	54968	18	65.22	17	0.0167769	0.939475	0.246092	0.280047	0.308984	0.182134	0.0796684	0.719291	24.7349	24.654	24.1603	24.4087	23.9449	24.2686	24.6294	24.6132	24.3569	24.0826	24.4572	24.8208
QDL03312.1	Kinase A inhibitor	IHMA87_03036	26226	4	27	4	0.21079	0.1644	-0.292811	0.0637574	-0.201082	0.182836	0.302518	0.0567598	22.2314	21.863	22.1384	22.5579	22.1595	22.1187	22.2737	22.3239	22.2675	21.8877	21.9386	22.1313
QDL00866.1	hypothetical protein IHMA87_00514	IHMA87_00514	35688	9	46.04	9	-0.298665	0.00518909	-0.101029	0.256188	0.120035	0.182966	-0.0776009	0.376707	25.0891	25.1017	25.2279	25.0718	25.036	24.9507	24.8231	24.8092	24.8903	24.9129	24.8418	25.0008
QDL05221.1	hypothetical protein IHMA87_04993	IHMA87_04993	40131	13	61.54	12	0.208617	0.14246	0.0297494	0.824958	-0.187155	0.18369	-0.00828743	0.950813	23.559	23.0296	23.2617	23.506	23.486	23.4198	23.5513	23.4211	23.5038	23.6191	23.5213	23.3607
QDL01767.1	Bacterioferritin	IHMA87_01440	18553	18	92.41	18	1.4987	0.0408325	-1.42772	0.0493301	-0.910866	0.184119	2.01555	0.0102227	25.5013	25.5297	28.4163	27.3423	27.523	27.3146	28.1383	27.5224	28.2827	26.0651	26.083	25.7487
QDL01001.1	50S ribosomal protein L10	IHMA87_00663	17634	15	65.06	15	0.203862	0.126405	0.0565458	0.653601	-0.174427	0.184142	-0.0271116	0.828958	30.11	30.5139	30.522	30.5969	30.5045	30.5679	30.654	30.5114	30.592	30.7195	30.6361	30.4832
QDL01787.1	Electron transport complex subunit RnfG	IHMA87_01460	22596	6	45.54	6	-0.0453665	0.90353	0.124225	0.740598	0.520465	0.184312	0.350874	0.359007	22.1354	21.9799	22.1796	20.884	21.9996	21.8499	22.0829	21.9306	22.1453	22.3225	20.8591	21.9246
QDL04528.1	DNA protection during starvation protein 2	IHMA87_04272	17493	10	56.41	10	0.101168	0.453473	-0.0599823	0.653655	-0.184804	0.184695	-0.0236543	0.858935	24.6379	25.0235	24.8999	25.0579	25.0433	25.0145	25.131	24.7971	24.9367	24.8374	25.1437	24.9547
QDL02237.1	Cys-tRNA(Pro)/Cys-tRNA(Cys) deacylase YbaK	IHMA87_01929	16950	1	8.97	1	-0.23281	0.0384684	-0.0808534	0.427277	0.139202	0.18474	-0.0127542	0.898734	19.615	19.5461	19.692	19.4471	19.6236	19.3648	19.4712	19.324	19.3595	19.4962	19.3763	19.3204
QDL06249.1	hypothetical protein IHMA87_06064	IHMA87_06064	26102	11	63.16	11	-0.308409	0.126751	0.158445	0.412144	-0.263503	0.185128	-0.730357	0.00276091	22.8857	23.0634	23.4947	23.1681	23.5937	23.4725	22.7066	22.6921	23.1199	23.6343	23.6546	23.4208
QDL01283.1	Glutamate-1-semialdehyde 2,1-aminomutase	IHMA87_00949	45501	11	52.22	11	0.246288	0.0445554	-0.106594	0.343726	-0.152393	0.185785	0.200488	0.0911337	23.5777	23.6912	23.8004	23.8643	23.928	23.7342	24.0522	23.841	23.9149	23.8789	23.7126	23.6152
QDL03694.1	Outer membrane porin F	IHMA87_03428	37640	49	89.14	48	-0.0744368	0.711429	0.424948	0.0549229	0.277764	0.185945	-0.22162	0.283555	32.5565	33.0687	33.2578	32.8191	32.6675	32.5632	33.0012	33.1254	32.5331	33.1347	33.0218	33.1681
QDL05464.1	Transcriptional regulatory protein QseB	IHMA87_05256	24325	4	36.2	4	0.166533	0.351107	-0.323683	0.0865013	-0.241728	0.186124	0.248488	0.175159	22.8848	23.3799	23.1578	23.434	23.2857	23.428	23.3328	23.2466	23.3427	22.8416	23.4424	22.8926
QDL01286.1	Lost adherence sensor LadS	IHMA87_00952	88209	12	22.26	12	-0.0971727	0.682784	0.419348	0.0994498	0.327185	0.186924	-0.189335	0.431363	22.6716	22.8513	23.1988	22.2609	22.6659	22.8133	22.2928	23.1423	22.995	22.9201	23.0355	23.0425
QDL01868.1	Multidrug resistance protein MdtN	IHMA87_01541	36251	8	38.7	8	-0.0927983	0.644028	0.834366	0.00160838	0.275793	0.187234	-0.651371	0.00745567	23.2507	23.2286	23.0339	23.3211	22.6389	22.7258	23.333	22.8457	23.0561	23.9301	23.7154	23.5434
QDL05822.1	PanD maturation factor	IHMA87_05622	14193	1	6.06	1	0.131482	1	-0.194977	0.0667272	-0.134012	0.18776	0.192448	1	23.1137	23.07	23.1756	23.3531	23.2878	23.1205	23.191	23.3087	23.2541	23.158	23.0763	22.9422
QDL00976.1	Cyclic AMP receptor-like protein	IHMA87_00628	24225	11	45.79	11	0.439537	0.017071	0.109432	0.493175	-0.217532	0.187788	0.112573	0.481157	26.052	25.9951	26.4386	26.224	26.4204	26.4938	26.6327	26.7897	26.3818	26.612	26.5327	26.3219
QDL04613.1	Histidine transport ATP-binding protein HisP	IHMA87_04361	27959	15	59.45	15	-0.0392214	0.627642	-5.86784e-05	0.999417	0.110803	0.187879	0.0716405	0.382257	26.8265	26.8295	26.8269	26.7412	26.6913	26.718	26.8732	26.6985	26.7934	26.6805	26.7801	26.6896
QDL03778.1	hypothetical protein IHMA87_03512	IHMA87_03512	58855	2	6.95	2	0.362839	0.569033	-0.161986	1	0.866858	0.189828	1.39168	0.0475213	19.4213	19.4333	18.9331	18.2678	18.4611	18.4582	19.6677	19.6022	19.6064	19.0906	19.2757	16.3348
QDL04708.1	Aconitate hydratase A	IHMA87_04460	94961	13	25.23	13	0.0316415	0.847116	0.0358574	0.827095	0.224776	0.190175	0.22056	0.197916	22.506	21.8366	22.1694	21.9613	22.0052	21.8713	22.1296	22.3115	22.1659	21.9673	21.8139	22.1641
QDL04602.1	Aspartate kinase Ask_LysC	IHMA87_04350	44297	13	52.18	12	0.176586	0.11754	-0.116712	0.284021	-0.144773	0.190542	0.148525	0.180263	23.8556	24.0316	24.0407	24.2349	24.0238	24.1035	24.2895	24.1477	24.0204	23.9379	24.0721	24.0021
QDL02361.1	Precorrin-3B C(17)-methyltransferase	IHMA87_02062	58744	2	8.23	2	0.437448	0.311425	-0.650514	0.143974	-0.574967	0.191402	0.512996	0.239677	18.3847	18.3534	17.4839	18.8778	18.5995	18.4696	19.1017	17.6059	18.8267	18.0508	17.4386	18.5059
QDL05332.1	Hypoxanthine-guanine phosphoribosyltransferase	IHMA87_05109	20615	1	9.73	1	-0.0860169	0.459306	0.00753445	0.947579	-0.156369	0.192043	-0.24992	0.0493532	19.7744	19.9028	19.7924	20.0686	20.0941	19.776	19.7975	19.6133	19.8008	19.8853	19.9792	20.0968
QDL05657.1	Inner membrane protein YbcI	IHMA87_05454	19238	3	24.58	3	0.0679388	0.611323	0.0049543	0.970239	-0.18107	0.192363	-0.118086	0.383369	20.9017	20.9952	20.6118	20.9985	20.8151	21.2384	20.9475	20.8928	20.8723	21.0953	20.9665	21.005
QDL01924.1	hypothetical protein IHMA87_01598	IHMA87_01598	27163	8	47.15	8	0.0233267	0.894769	0.710853	0.00203602	0.240224	0.192606	-0.447302	0.0264443	23.1925	22.9141	23.0499	23.0122	22.9022	22.5215	23.0504	23.0702	23.1059	23.8316	23.5376	23.1992
QDL05313.1	Lysine-specific permease	IHMA87_05089	52992	2	4.93	2	1.17208	0.145662	0.22056	0.772573	-1.03537	0.193544	-0.0838492	0.912348	18.8008	22.08	22.4278	22.1691	22.0306	22.215	22.0882	22.5692	22.1674	22.4588	22.2242	22.3933
QDL05840.1	dTDP-glucose 4,6-dehydratase	IHMA87_05642	39523	7	34.94	7	0.0345251	0.88471	0.271088	0.269944	0.323473	0.193652	0.0869104	0.715894	21.9396	22.4251	22.2826	21.2988	22.2338	22.1443	22.322	22.1903	22.2385	21.9464	22.293	22.2506
QDL02243.1	putative lipoprotein YgdR	IHMA87_01936	8012	2	35.62	2	0.0262044	0.837259	-0.291763	0.0408587	-0.172685	0.194926	0.145282	0.269598	27.48	27.6381	27.545	27.996	27.6323	27.5528	27.5147	27.5621	27.6649	27.5083	27.3042	27.4934
QDL02769.1	Adenylosuccinate lyase	IHMA87_02487	52750	14	48.2	14	-0.242035	0.0310146	-0.085298	0.397417	0.13399	0.195084	-0.0227473	0.81837	24.0459	24.1075	23.951	23.7625	23.9039	24.0361	23.7917	23.7164	23.8702	23.7786	23.8899	23.778
QDL02612.1	hypothetical protein IHMA87_02326	IHMA87_02326	14222	2	22.58	2	-0.125706	0.476677	0.468446	0.0203167	0.235891	0.195467	-0.358262	1	21.8087	21.853	21.6076	21.2599	21.7344	21.5673	21.4741	21.7905	21.6277	22.2426	22.045	21.6794
QDL05312.1	Ribosomal RNA small subunit methyltransferase C	IHMA87_05088	35840	8	32.83	8	0.090641	0.394945	-0.108308	0.313159	-0.141454	0.195541	0.057495	0.585283	22.3739	22.0981	22.1598	22.3059	22.4257	22.3246	22.3375	22.3182	22.248	22.3465	22.2814	22.1034
QDL03719.1	Putative 2-dehydropantoate 2-reductase	IHMA87_03453	33732	3	13.97	3	0.501642	0.172374	0.790238	0.0431343	0.472599	0.196265	0.184002	0.601581	19.555	19.7305	19.3728	18.5069	19.5482	19.1853	19.4359	20.3513	20.376	19.3162	20.0551	20.24
QDL01019.1	30S ribosomal protein S17	IHMA87_00683	10086	5	35.23	5	0.0130967	0.892745	-0.13295	0.190642	-0.131	0.196678	0.0150465	0.876915	28.8164	28.6753	28.7468	28.9139	28.8437	28.8739	28.9194	28.7231	28.6353	28.8194	28.7352	28.6781
QDL02051.1	putative ribonucleotide transport ATP-binding protein mkl	IHMA87_01732	28505	7	49.24	7	0.0290562	0.817049	0.0452403	0.719232	0.168778	0.197784	0.152594	0.240707	23.975	23.7712	24.0046	23.6177	23.851	23.7757	24.0321	23.8855	23.9204	23.8532	23.9596	23.5674
QDL02776.1	Cold shock-like protein CspD	IHMA87_02494	9605	2	26.67	2	-0.137458	0.430605	0.578909	0.00614528	0.230755	0.19804	-0.485612	0.0158115	22.125	21.5582	21.5818	21.7562	21.4751	21.3415	21.6685	21.5494	21.6347	21.9769	22.2742	22.0583
QDL02185.1	hypothetical protein IHMA87_01876	IHMA87_01876	37307	9	40.95	9	-0.0379665	0.755088	0.108578	0.380758	0.163235	0.19812	0.0166897	0.89071	23.3057	23.2818	23.0068	23.0917	23.0515	22.9613	23.2489	23.2336	22.9979	23.2592	23.1771	22.994
QDL04046.1	hypothetical protein IHMA87_03783	IHMA87_03783	29629	4	15.21	4	-0.157479	0.273913	-0.148925	0.299286	0.187182	0.198865	0.178628	0.218485	22.6176	22.5281	22.4918	22.2845	22.4453	22.3462	22.4654	22.1569	22.5428	22.0509	22.4693	22.109
QDL03005.1	CRISPR-associated endonuclease Cas6/Csy4	IHMA87_02728	21440	2	11.23	2	0.0401154	0.875565	-0.230218	0.378264	-0.34341	0.199099	-0.0730763	0.775768	20.1166	19.9528	20.1368	20.4922	20.3849	20.3594	20.4068	19.409	20.5106	20.4179	20.1361	19.9917
QDL00939.1	hypothetical protein IHMA87_00591	IHMA87_00591	38037	3	15.14	3	-0.242045	0.0517343	0.314634	0.0166713	0.150707	0.19917	-0.405973	0.00409144	21.3482	21.2607	21.3225	21.1797	21.1891	21.1104	20.9761	21.1776	21.0515	21.7081	21.3513	21.3638
QDL02467.1	Chromate transport protein	IHMA87_02173	42111	1	2.93	1	0.302763	0.0532087	-0.140055	0.334552	-0.189897	0.199265	0.252921	1	18.126	17.9894	18.2352	18.2808	18.4009	18.2386	18.1017	18.5975	18.5596	18.0656	18.1716	18.2629
QDL01492.1	Ferric enterobactin receptor	IHMA87_01163	78529	47	62.31	47	0.046782	0.787023	0.100478	0.564371	-0.231407	0.199837	-0.285103	0.121677	28.6335	28.3182	28.6582	28.7706	28.705	28.8284	28.5216	28.3913	28.8373	29.1589	28.8731	28.5735
QDL04721.1	Bifunctional protein PutA	IHMA87_04473	115586	49	57.17	48	0.0646492	0.614844	0.525231	0.00178032	0.170625	0.200511	-0.289957	0.0421434	26.7324	26.7774	26.3817	26.6287	26.3633	26.3876	26.7389	26.7301	26.6163	27.0674	26.9997	26.8881
QDL01998.1	Recombination-associated protein RdgC	IHMA87_01677	33995	10	48.69	10	0.264124	0.0320348	-0.0868824	0.431889	-0.145371	0.200591	0.205635	0.0813328	23.049	23.3492	23.2799	23.4091	23.3922	23.3129	23.574	23.4444	23.4521	23.4284	23.2503	23.1749
QDL05616.1	Azurin	IHMA87_05411	16036	5	58.78	5	-0.936527	0.0130407	0.0625668	0.844438	0.425542	0.200787	-0.573552	0.0946899	24.5158	24.8402	24.696	24.3444	24.3	24.131	23.9974	23.7117	23.5333	23.4586	24.9426	24.5619
QDL02009.1	Spermidine/putrescine import ATP-binding protein PotA	IHMA87_01690	36220	6	35.35	5	-0.554496	0.226186	0.828001	0.0830244	0.588817	0.200807	-0.79368	0.0946813	21.4541	20.4473	21.7767	20.4529	20.2909	21.1678	21.5989	20.2823	20.1335	21.4639	21.4711	21.4608
QDL06275.1	putative fatty acid methyltransferase	IHMA87_06090	44086	12	48.98	11	-0.402079	0.0914093	0.235874	0.298966	0.29486	0.200822	-0.343094	0.142146	23.2524	23.2687	23.2352	22.9997	23.238	22.6341	23.1546	22.8939	22.5017	22.8187	23.3007	23.46
QDL04371.1	B-type flagellar hook-associated protein 2	IHMA87_04112	50808	20	61.01	20	0.187323	0.138645	-0.02185	0.854847	0.159341	0.200997	0.368513	0.0100721	25.5731	25.3537	25.6425	25.1982	25.4492	25.4438	25.6956	25.6902	25.7453	25.4781	25.181	25.3666
QDL05362.1	Ferric aerobactin receptor	IHMA87_05141	81048	29	51.35	29	-0.182462	0.135785	0.284271	0.0300086	0.153851	0.201255	-0.312882	0.0193982	26.0648	25.8687	25.7518	25.8148	25.6318	25.7772	25.6068	25.6443	25.8868	26.0822	25.9866	26.0078
QDL04093.1	hypothetical protein IHMA87_03830	IHMA87_03830	45626	7	24.43	6	0.171786	0.413715	-0.503422	0.0315152	-0.275567	0.20127	0.399642	0.0753984	21.7456	21.6749	21.8651	22.0772	22.0795	21.9557	21.9439	21.8873	21.9698	21.1585	21.338	22.1055
QDL03889.1	putative copper-importing P-type ATPase A	IHMA87_03625	87391	10	24.41	10	0.171542	0.309225	-0.109573	0.509338	-0.217842	0.20359	0.063274	0.701026	22.698	22.5429	22.8866	23.1489	22.7481	22.8839	22.6054	22.9027	23.1339	22.954	22.7931	22.7052
QDL03058.1	Sulfide dehydrogenase [flavocytochrome c] flavoprotein chain	IHMA87_02781	44804	21	64.72	21	-0.343081	0.0217472	0.17154	0.204396	0.171841	0.203666	-0.342781	0.0218362	25.8112	25.9841	25.9811	25.8652	25.7572	25.6386	25.7175	25.3228	25.7069	26.0194	25.9483	25.8078
QDL03992.1	Sensor protein CzcS	IHMA87_03729	52689	3	8.25	3	0.339071	0.1859	0.135089	0.5839	-0.324552	0.203816	-0.12057	0.624414	21.7918	20.6063	21.1288	21.3737	21.523	21.6038	21.603	21.5916	21.3495	21.6781	21.5562	21.6716
QDL01738.1	Phosphoenolpyruvate-protein phosphotransferase	IHMA87_01411	101710	28	54.6	27	-0.371639	0.179336	0.846278	0.00818787	0.34979	0.203977	-0.868126	0.00709656	24.56	24.3721	23.672	24.1623	23.7594	23.633	23.6146	23.9385	23.936	25.0884	24.6315	24.3736
QDL05682.1	Bifunctional protein HldE	IHMA87_05480	50435	12	37.76	12	0.114674	0.233329	-0.274007	0.0126681	-0.122849	0.204011	0.265833	0.0147841	23.0917	23.0445	22.9589	23.1949	23.2003	23.0685	23.2686	23.124	23.0465	22.8519	22.9501	22.8396
QDL05725.1	hypothetical protein IHMA87_05524	IHMA87_05524	22907	11	69.08	11	-0.139911	0.211364	-0.183371	0.110672	-0.142302	0.204263	-0.0988416	0.36771	26.6756	26.7279	26.8298	27.0849	26.7951	26.7803	26.5822	26.5353	26.6961	26.6346	26.7759	26.6997
QDL02611.1	hypothetical protein IHMA87_02325	IHMA87_02325	11916	2	61.47	2	-0.0105985	0.985058	-0.269885	0.635416	0.749599	0.204317	1.00889	0.0975559	18.9616	19.459	20.2338	17.3752	20.0021	19.0283	19.4789	19.6319	19.5118	18.5104	18.7973	18.2883
QDL04648.1	Multidrug resistance ABC transporter ATP-binding/permease protein BmrA	IHMA87_04397	65393	8	20.3	8	-0.0433814	0.899997	0.0315094	0.92726	0.456649	0.204717	0.381758	0.283164	21.0133	21.6903	22.5312	21.4792	21.0299	21.3558	21.4202	22.0145	21.67	21.1	21.193	21.6664
QDL04614.1	hypothetical protein IHMA87_04362	IHMA87_04362	40397	2	10.27	2	-0.0496847	0.770629	0.312919	0.0885637	0.224987	0.204772	-0.137617	0.426036	18.711	18.9833	18.9804	18.6739	18.6775	18.6483	19.1712	18.7772	18.5773	19.0205	18.7267	19.1913
QDL02038.1	HTH-type transcriptional regulator YhaJ	IHMA87_01719	34068	7	35.92	7	0.191952	0.289902	-0.0067809	0.969285	-0.23291	0.204948	-0.0341763	0.846266	22.2247	22.3544	22.5653	23.0088	22.336	22.4983	22.5945	22.5433	22.5825	22.7322	22.6902	22.4004
QDL04000.1	Transcriptional activator protein LasR	IHMA87_03737	26619	10	63.18	10	0.139088	0.256406	0.026247	0.824868	0.156521	0.205358	0.269362	0.0419867	23.5366	23.6412	23.4035	23.4968	23.3392	23.2758	23.5699	23.7172	23.7115	23.196	23.527	23.4675
QDL05253.1	50S ribosomal protein L27	IHMA87_05028	8990	6	60	6	0.159143	0.43636	0.442267	0.0479475	0.265882	0.205383	-0.0172419	0.931734	28.0199	27.9479	28.2953	27.3944	27.8834	28.1876	28.446	28.0617	28.2328	28.3549	28.3481	28.0892
QDL04861.1	hypothetical protein IHMA87_04621	IHMA87_04621	36491	4	17.18	4	-0.0657359	0.764056	0.00721439	0.97366	0.288553	0.205558	0.215602	0.335542	21.9232	22.1107	22.4615	21.6602	21.9262	22.0433	21.6717	22.4194	22.2071	21.9709	21.6454	22.0351
QDL01714.1	Aerobic glycerol-3-phosphate dehydrogenase	IHMA87_01387	57127	22	58.98	22	0.180151	0.339739	-0.579804	0.00908956	-0.243154	0.205832	0.516801	0.0165208	25.6146	25.7344	25.9603	26.1015	26.0384	25.8987	25.9782	25.9293	25.9421	25.0133	25.4622	25.8237
QDL01087.1	Peptidyl-prolyl cis-trans isomerase C	IHMA87_00752	9990	4	51.61	4	-0.701331	0.0637562	-0.642357	0.0853586	-0.455252	0.20586	-0.514226	0.157452	20.0113	20.7792	20.1095	21.0495	20.3608	20.8554	20.2497	18.8823	19.664	19.9677	20.0253	20.3457
QDL01535.1	Magnesium and cobalt efflux protein CorC	IHMA87_01206	47646	10	38.46	10	-0.063783	0.680632	0.0879695	0.571769	0.203464	0.206148	0.0517119	0.738222	23.8374	23.9102	24.168	23.5181	23.9425	23.8445	23.7425	24.0571	23.9246	24.0466	23.7051	23.8173
QDL04998.1	Bifunctional enzyme CysN/CysC	IHMA87_04763	69070	15	32.91	15	0.0611577	0.938881	-0.779675	0.339818	-1.05152	0.20623	-0.210689	0.792001	23.6628	23.8312	23.468	27.1077	23.1951	23.8138	23.6867	23.9195	23.5393	23.9602	23.8794	23.938
QDL00575.1	Exolysin regulatory factor A	IHMA87_00215	20064	5	44.13	5	0.320976	0.0387637	0.359252	0.0238528	0.182324	0.206533	0.144048	0.310949	22.7534	22.6751	22.7852	22.3304	22.4715	22.8648	22.9469	23.1529	23.0768	22.8744	23.0336	22.8365
QDL05862.1	RNA-binding protein RsmN	IHMA87_05666	7964	2	26.03	2	-0.0208506	0.90499	0.20806	0.249902	0.229829	0.206991	0.00091886	0.995802	21.132	20.968	20.8955	21.0216	20.4422	20.8422	21.0176	20.7939	21.1215	21.2022	20.9809	20.7471
QDL02632.1	Phenylalanine--tRNA ligase alpha subunit	IHMA87_02347	38047	11	44.38	11	0.104806	0.286607	0.282144	0.0126878	0.125634	0.206991	-0.0517034	0.590875	24.0742	24.1181	23.9141	23.975	23.8342	23.9204	24.2547	24.0782	24.088	24.2115	24.2415	24.123
QDL02161.1	Type II secretion system protein L	IHMA87_01849	41293	15	73.82	15	0.126274	0.394198	-0.41127	0.0158591	-0.191327	0.2071	0.346217	0.0348086	25.6032	25.4098	25.5485	25.6853	25.694	25.7561	25.6658	25.641	25.6335	25.6513	25.2342	25.0161
QDL02070.1	Phosphogluconate dehydratase	IHMA87_01751	65156	8	21.71	8	0.213597	0.188695	0.257668	0.119657	-0.204072	0.207482	-0.248143	0.132307	22.9613	23.0039	22.8483	23.4171	23.0678	22.9407	23.3079	23.132	23.0143	23.6467	23.3202	23.2317
QDL01328.1	Putative thiazole biosynthetic enzyme	IHMA87_00997	52406	13	41.04	13	-0.0427347	0.804034	-0.249652	0.167475	-0.225726	0.208078	-0.0188089	0.912924	22.7462	22.5886	23.1712	23.107	23.1524	22.9238	23.0252	22.7142	22.6384	22.8179	22.6397	22.9767
QDL02672.1	hypothetical protein IHMA87_02388	IHMA87_02388	49238	7	23.65	7	-0.192258	0.100707	0.268366	0.0301971	0.142943	0.208514	-0.317681	0.013639	22.6061	22.7261	22.5927	22.3399	22.6027	22.5535	22.579	22.3821	22.3871	22.8725	22.7782	22.6506
QDL02607.1	hypothetical protein IHMA87_02321	IHMA87_02321	13889	5	45.31	5	-0.0322263	0.849451	-0.154534	0.372268	-0.221688	0.209914	-0.0993807	0.561395	23.853	23.4593	23.7474	23.9846	23.8091	23.9311	23.5386	23.4415	23.9829	23.8895	23.8389	23.5328
QDL02820.1	HTH-type transcriptional repressor NicS	IHMA87_02540	23338	3	21.46	3	0.112811	0.572333	-0.691499	0.00503928	-0.258649	0.210439	0.545661	0.0180761	22.0535	21.8524	21.9489	22.29	22.1617	22.179	22.192	22.0609	21.9403	21.8933	21.6614	21.0015
QDL02149.1	Amidophosphoribosyltransferase	IHMA87_01837	55357	13	40.72	13	0.0782288	0.622078	-0.194155	0.23553	-0.205612	0.210955	0.0667717	0.673435	24.5201	24.1525	24.7529	24.5668	24.837	24.6385	24.5776	24.526	24.5566	24.6389	24.525	24.2959
QDL00688.1	hypothetical protein IHMA87_00333	IHMA87_00333	32402	5	30.82	4	-0.405115	0.387432	0.483619	0.306034	0.598908	0.211196	-0.289827	0.532513	21.1787	21.6868	21.677	20.3972	21.0586	21.2899	21.8663	21.5461	19.9148	21.082	21.5728	21.5418
QDL06223.1	DNA polymerase I	IHMA87_06037	99879	8	12.92	8	0.00571568	0.985124	0.334827	0.288967	0.399133	0.211517	0.0700213	0.819559	21.5428	21.4534	21.0985	20.324	21.3385	21.2348	21.2244	21.6554	21.232	20.9299	21.8082	21.1636
QDL06156.1	HTH-type transcriptional activator CmpR	IHMA87_05969	35258	6	24.37	6	0.109588	0.447924	-0.0048653	0.972715	0.184779	0.212492	0.299232	0.0564461	21.47	21.4756	21.3608	21.2075	21.0574	21.4872	21.5649	21.5127	21.5575	21.5183	21.1437	21.0754
QDL03681.1	hypothetical protein IHMA87_03414	IHMA87_03414	22844	6	42.86	6	0.19046	0.116758	0.0658766	0.565773	-0.147529	0.213075	-0.0229455	0.840268	22.802	22.5564	22.598	22.8318	22.8047	22.7624	22.8328	22.8934	22.8016	23.0815	22.7995	22.7156
QDL05737.1	ATP-dependent protease ATPase subunit HslU	IHMA87_05536	50087	19	64.43	18	-0.0701169	0.572763	0.115217	0.360613	0.159889	0.213216	-0.0254456	0.836671	26.4895	26.4581	26.349	26.3132	26.2423	26.2614	26.3415	26.416	26.3288	26.6697	26.3161	26.1768
QDL03593.1	Inner membrane ABC transporter permease protein YejE	IHMA87_03319	38075	5	21.83	5	0.07239	0.521733	-0.310351	0.017376	-0.144658	0.2141	0.238083	0.0539416	22.4733	22.4152	22.6593	22.8506	22.6136	22.5176	22.61	22.523	22.6319	22.3939	22.2659	22.3909
QDL04152.1	putative glutamine ABC transporter permease protein GlnM	IHMA87_03889	27608	8	33.87	8	-0.260216	0.231868	-0.277894	0.203913	0.271127	0.214262	0.288805	0.188112	26.0241	26.1361	26.1977	25.9806	25.6181	25.9458	25.6447	26.1224	25.8102	25.1603	25.5619	25.9887
QDL05913.1	Glycerol-3-phosphate transporter	IHMA87_05718	49386	6	15.85	6	-0.0807711	0.700928	0.0357667	0.86454	0.270816	0.214559	0.154278	0.467647	22.0274	22.2447	22.6627	21.8978	21.958	22.2666	21.8274	22.5302	22.3348	22.0716	22.0256	22.1323
QDL06201.1	RNA-splicing ligase RtcB	IHMA87_06014	40980	4	21.37	3	-0.575433	0.23988	0.95683	0.0644434	0.609861	0.214836	-0.922402	0.0730235	19.9786	18.5025	19.0123	18.1369	18.8742	18.6528	18.5908	18.5186	18.6577	19.9159	18.4608	20.1576
QDL03123.1	Dihydrolipoyl dehydrogenase	IHMA87_02846	48508	29	81.9	29	0.244666	0.15273	-0.027321	0.866222	0.20856	0.216461	0.480547	0.0124795	26.6735	26.5139	26.4857	26.4871	26.1983	26.3619	26.8777	26.9051	26.6242	25.9819	26.3894	26.5941
QDL01385.1	Na(+)/H(+) antiporter NhaP	IHMA87_01055	45483	2	4.72	2	-0.0468737	0.774154	0.33293	0.0627327	0.209723	0.216559	-0.17008	0.309878	22.0798	22.1291	22.0179	21.7482	21.8615	21.988	21.6885	22.4025	21.9952	22.29	22.1029	22.2035
QDL00398.1	Tryptophan synthase beta chain	IHMA87_00038	43575	3	13.43	3	0.00134145	0.993756	-0.074244	0.666432	-0.220026	0.217541	-0.14444	0.407861	20.7048	20.5946	20.2673	20.8886	20.7894	20.5488	20.5582	20.5985	20.414	20.679	20.3749	20.9502
QDL02050.1	Chromosome partition protein Smc	IHMA87_01731	33350	17	68.27	17	0.195469	0.085584	-0.192854	0.0892581	-0.134857	0.217548	0.253465	0.0329341	25.4335	25.2742	25.5675	25.5588	25.5471	25.5737	25.7075	25.466	25.688	25.4408	25.3398	25.3205
QDL01488.1	hypothetical protein IHMA87_01159	IHMA87_01159	15879	5	43.05	5	-0.0455444	0.653833	-0.0170933	0.865744	0.129657	0.217635	0.101206	0.328608	24.8839	24.9411	24.9912	24.909	24.6933	24.8249	24.94	24.7462	24.9933	24.8679	24.7085	24.7996
QDL04315.1	Succinyl-diaminopimelate desuccinylase	IHMA87_04054	41034	2	9.92	2	-0.680316	0.0712696	0.327215	0.35468	0.443393	0.217849	-0.564137	0.125254	18.4727	18.6022	17.7777	18.1015	17.7355	17.6855	18.2085	17.1756	17.4276	18.2514	17.604	18.6488
QDL04362.1	Flagellar motor switch protein FliG	IHMA87_04103	37007	14	60.06	14	-0.419603	0.00579102	0.0220799	0.857774	0.157899	0.217877	-0.283784	0.0397489	24.666	24.6758	24.8839	24.4358	24.6475	24.6688	24.3878	24.1848	24.3944	24.7847	24.5749	24.4587
QDL04299.1	Virulence transcriptional regulatory protein PhoP	IHMA87_04038	25562	13	83.56	13	-0.0765812	0.428621	0.0178842	0.851077	-0.122004	0.218106	-0.21647	0.0419388	24.4128	24.6123	24.4469	24.7038	24.5765	24.5577	24.4121	24.4594	24.3708	24.597	24.7438	24.5509
QDL01377.1	Outer membrane protein OprM	IHMA87_01047	53538	7	16.33	6	-0.0575282	0.817703	0.386507	0.142961	0.319417	0.218225	-0.124619	0.619337	22.1476	21.6868	22.8973	21.892	21.9504	21.931	22.1629	22.3616	22.0346	22.2996	22.2369	22.3965
QDL00698.1	Coniferyl aldehyde dehydrogenase	IHMA87_00343	52905	32	69.12	31	-0.0878328	0.430112	0.550353	0.000432242	0.140279	0.218464	-0.497906	0.000896406	27.996	27.8793	27.7314	27.547	27.8307	27.8081	27.797	27.7246	27.8216	28.363	28.2159	28.2579
QDL01215.1	1-deoxy-D-xylulose-5-phosphate synthase	IHMA87_00881	68034	12	39.23	11	-0.130547	0.327325	0.225282	0.105918	0.166155	0.219235	-0.189674	0.165455	22.9266	22.7349	22.5529	22.6245	22.565	22.5265	22.6435	22.6748	22.5045	23.022	22.6388	22.731
QDL00652.1	putative FAD-linked oxidoreductase	IHMA87_00297	51214	3	9.91	3	-0.00624605	0.971861	-0.0255994	0.885106	-0.226306	0.219386	-0.206952	0.258438	21.0373	21.0583	20.5677	21.0712	21.2987	20.9723	20.9644	20.6692	21.0109	21.2034	20.8326	21.2295
QDL01206.1	6,7-dimethyl-8-ribityllumazine synthase	IHMA87_00872	16413	11	89.24	11	0.0741488	0.445224	0.0804996	0.408468	-0.122188	0.219636	-0.128538	0.198372	27.3465	27.2299	27.249	27.4585	27.355	27.3785	27.4495	27.2832	27.3152	27.4225	27.3891	27.6218
QDL01272.1	LPS-assembly lipoprotein LptE	IHMA87_00938	22859	11	54.59	10	-0.00162785	0.989054	0.175057	0.161342	0.151485	0.219852	-0.0251996	0.832004	28.3747	28.3931	28.5002	28.3409	28.3959	28.0767	28.4198	28.3171	28.5261	28.5941	28.4396	28.3049
QDL00771.1	HTH-type transcriptional regulator RutR	IHMA87_00417	23710	2	14.08	2	-0.0700446	0.894063	-1.82039	1	-0.671154	0.219906	1.07919	0.0616436	19.5749	18.9192	19.2889	19.9928	19.9193	19.8842	20.0906	17.7135	19.7686	17.9162	17.8472	18.5718
QDL02785.1	Replication-associated recombination protein A	IHMA87_02503	49041	3	16.78	3	0.242268	0.440571	-0.20084	0.520601	-0.394759	0.219948	0.0483484	0.875851	19.6737	19.6742	18.3184	19.6047	19.7269	19.5189	19.55	19.407	19.4361	19.3564	19.5671	19.3246
QDL01631.1	2,3,4,5-tetrahydropyridine-2,6-dicarboxylate N-succinyltransferase	IHMA87_01302	36047	10	41.57	9	0.106172	0.517702	0.0205216	0.899447	-0.206811	0.220775	-0.121161	0.461834	23.8095	23.8623	23.3916	24.1162	23.7778	23.7898	23.9563	23.6329	23.7927	23.9681	24.0349	23.7424
QDL04853.1	hypothetical protein IHMA87_04613	IHMA87_04613	29428	6	30.83	6	-0.016209	0.863644	-0.162368	0.108037	-0.119885	0.221709	0.0262738	0.780991	22.2482	22.2715	22.3656	22.5036	22.3574	22.3839	22.1638	22.2719	22.4009	22.3204	22.2531	22.1843
QDL05185.1	hypothetical protein IHMA87_04957	IHMA87_04957	25751	12	73.66	12	0.576053	0.00209085	-0.473883	0.00692889	-0.182288	0.22178	0.867648	0.000101837	24.7592	24.577	24.9937	25.14	24.7772	24.9595	25.3162	25.21	25.5317	24.3795	24.5301	24.5454
QDL03822.1	Colicin I receptor	IHMA87_03556	78583	15	39.32	14	-0.0622447	0.64916	0.336613	0.0295912	0.172551	0.222789	-0.226306	0.119044	23.0724	23.0578	22.7948	22.8594	22.6759	22.8721	22.9812	23.1162	22.6408	23.1452	23.1625	23.1095
QDL01603.1	hypothetical protein IHMA87_01274	IHMA87_01274	11735	3	39.25	3	-0.252714	0.0953479	-0.144192	0.318056	-0.17811	0.223418	-0.286633	0.0632661	24.1147	24.5627	24.6929	24.5996	24.656	24.649	24.1655	24.2785	24.1682	24.5884	24.3974	24.4863
QDL00435.1	Macrolide export ATP-binding/permease protein MacB	IHMA87_00075	26067	5	33.47	5	-0.0416329	0.6787	0.151258	0.152233	0.126561	0.223824	-0.0663291	0.512141	22.3468	22.2585	22.1924	21.9803	22.257	22.1807	22.2325	22.1311	22.3092	22.2762	22.343	22.2526
QDL06421.1	hypothetical protein IHMA87_06236 (plasmid)	IHMA87_06236	8767	2	39.76	2	-0.32405	0.221076	-0.260609	0.318584	0.321428	0.224558	0.257987	0.323234	21.2902	21.5091	21.4449	21.0097	20.9489	21.3214	20.5052	21.3935	21.3734	20.4879	20.8384	21.1719
QDL00448.1	hypothetical protein IHMA87_00088	IHMA87_00088	28443	7	43.3	6	0.194278	0.300836	0.256965	0.179586	0.23048	0.224635	0.167793	0.36823	22.4864	22.2387	21.9419	21.8249	22.3202	21.8305	22.6122	22.3441	22.2935	22.1984	22.4014	22.1466
QDL06348.1	hypothetical protein IHMA87_06163 (plasmid)	IHMA87_06163	13108	2	23.02	1	0.168276	1	0.515809	0.509063	0.974082	0.225067	0.62655	1	19.2632	18.7679	18.2229	15.5816	19.0328	18.7174	18.7601	18.5951	19.4036	18.2923	17.9476	18.6393
QDL00503.1	hypothetical protein IHMA87_00143	IHMA87_00143	36408	24	66.56	24	0.373736	0.509443	-0.699646	0.229227	-0.705841	0.225427	0.367542	0.516332	27.579	25.8413	27.7684	27.6562	27.8465	27.8036	27.2767	27.5745	27.4587	28.1804	26.8493	26.1777
QDL04097.1	Cysteine synthase A	IHMA87_03834	34308	10	56.79	10	0.143506	0.231065	0.118819	0.315877	-0.145354	0.225543	-0.120666	0.308796	23.0086	23.1756	22.7717	23.1815	23.0963	23.1141	23.1951	23.0712	23.12	23.1319	23.3595	23.2569
QDL04616.1	Histidine transport system permease protein HisQ	IHMA87_04364	25133	2	10.48	2	0.100341	0.935067	0.3468	1	1.54924	0.226141	1.30278	1	20.5803	20.9085	20.935	16.4907	20.4683	20.8171	20.5836	21.3395	20.8018	20.9959	17.0806	20.7401
QDL06482.1	hypothetical protein IHMA87_06297 (plasmid)	IHMA87_06297	19205	2	20	2	0.317413	0.589406	-0.60855	1	-0.734095	0.226274	0.191868	0.743058	17.9882	18.8756	16.9716	18.5745	18.6924	18.7708	16.9848	18.6921	19.1107	17.6151	18.0744	18.5226
QDL05699.1	Branched-chain-amino-acid aminotransferase	IHMA87_05497	34086	9	52.12	9	0.0835889	0.425702	0.141315	0.19067	0.129799	0.226286	0.0720726	0.490382	24.6391	24.8005	24.7274	24.6487	24.5623	24.5666	24.8439	24.8936	24.6802	24.5783	24.7708	24.8524
QDL05501.1	Formate dehydrogenase-O major subunit	IHMA87_05294	90900	31	52.64	31	0.430128	0.155822	-0.487522	0.112548	-0.361263	0.226357	0.556387	0.0752038	25.3475	24.7794	26.0997	25.4663	25.8072	26.037	25.7852	25.8081	25.9238	25.1041	25.3206	25.4232
QDL02112.1	hypothetical protein IHMA87_01794	IHMA87_01794	38324	13	50	13	-0.210408	0.0589883	0.0270438	0.789767	0.127206	0.22673	-0.110246	0.290379	25.45	25.2636	25.5679	25.2555	25.2808	25.3636	25.1309	25.213	25.3064	25.3968	25.3075	25.2768
QDL01676.1	Ferredoxin-1	IHMA87_01349	12159	2	23.36	2	0.1149	0.846246	0.425953	1	0.742931	0.227199	0.431878	1	20.3624	19.7494	20.107	17.7832	20.3032	19.9037	20.6496	19.3474	20.5665	19.7398	19.7505	19.7776
QDL01551.1	hypothetical protein IHMA87_01222	IHMA87_01222	22780	1	8.74	1	0.0739624	1	-0.0606193	0.908288	-0.659801	0.227457	-0.525219	0.330134	16.6387	18.3612	17.7447	18.1954	18.3313	18.1973	18.3038	18.2462	16.4165	18.1153	18.3272	18.0998
QDL04917.1	Putative trans-acting enoyl reductase	IHMA87_04677	37474	6	25.28	5	-0.677949	0.0432315	0.588927	0.072174	0.376325	0.227922	-0.890551	0.0124846	22.6964	22.6624	21.7836	22.1894	22.3585	21.4655	21.4709	21.9469	21.6908	22.8128	22.6327	22.3347
QDL05942.1	Argininosuccinate lyase	IHMA87_05748	51650	8	23.71	7	0.205408	0.166659	0.115539	0.421041	-0.17681	0.228105	-0.0869413	0.541951	21.9082	21.8004	21.8609	21.9395	22.0358	22.1246	22.2978	22.0371	21.8509	22.1412	22.3656	21.9398
QDL05323.1	hypothetical protein IHMA87_05100	IHMA87_05100	43859	21	66.58	21	0.0278671	0.774417	0.0180356	0.852664	-0.121285	0.228916	-0.111454	0.26619	25.3758	25.318	25.2113	25.4121	25.4532	25.4037	25.2986	25.2768	25.4133	25.4812	25.5555	25.2864
QDL03882.1	Cbb3-type cytochrome c oxidase subunit CcoP1	IHMA87_03618	33825	23	74.03	22	-0.0121768	0.898786	-0.161329	0.114628	-0.119599	0.228993	0.0295527	0.758034	29.0384	28.9935	29.255	29.1638	29.2575	29.2243	29.1106	29.0146	29.1252	29.0622	29.1209	28.9786
QDL03743.1	Beta-glucosidase BoGH3B	IHMA87_03477	83141	2	2.88	2	2.20137	1	1.26404	1	-0.435126	0.229617	0.502205	1	16.5377	16.7989	15.9629	16.742	16.8877	16.9752	18.6848	18.5531	18.6657	18.2978	18.8298	17.2694
QDL05050.1	Sensor histidine kinase RegB	IHMA87_04816	46701	10	41.71	10	0.164436	0.286981	-0.0253309	0.865898	-0.186956	0.229871	0.0028112	0.985037	23.2512	23.2464	23.2916	23.373	23.4074	23.5697	23.1961	23.6721	23.4143	23.1553	23.51	23.6088
QDL05660.1	hypothetical protein IHMA87_05457	IHMA87_05457	17532	3	31.68	3	-0.0558263	0.872028	-0.0454589	0.895618	-0.431849	0.230002	-0.442216	0.219807	21.9585	22.2413	21.1579	22.4811	21.9445	22.2276	22.0092	21.0252	22.1558	22.432	22.0986	21.9862
QDL03133.1	Glycogen synthase	IHMA87_02857	40661	17	70.3	17	0.109243	0.23065	0.0117326	0.893676	-0.109389	0.230075	-0.0118779	0.892369	24.2815	24.2934	24.2313	24.4579	24.3218	24.3547	24.3586	24.4078	24.3675	24.2569	24.4487	24.464
QDL01625.1	putative ABC transporter ATP-binding protein YxlF	IHMA87_01296	33442	12	51.79	12	-0.12278	0.180374	-0.167069	0.078491	-0.108961	0.230078	-0.0646717	0.465574	24.8151	24.8122	24.7892	25.0552	24.8924	24.7957	24.7004	24.6943	24.6534	24.7192	24.794	24.7289
QDL06017.1	hypothetical protein IHMA87_05824	IHMA87_05824	71059	4	13.4	3	-0.204755	0.65172	-1.16439	0.0245175	-0.562204	0.230328	0.397433	0.387743	17.1531	18.7127	17.7641	18.6632	18.9764	17.6769	17.6501	17.9354	17.4301	16.6704	17.5735	17.5794
QDL02800.1	Response regulator GacA	IHMA87_02519	23609	5	31.78	5	0.149084	0.47251	-0.275891	0.197206	-0.254324	0.231634	0.17065	0.412798	22.5567	22.2505	22.5926	22.5804	22.7821	22.8002	22.6868	22.2236	22.9366	22.5311	22.6798	22.1241
QDL02443.1	Stringent starvation protein A	IHMA87_02146	24849	3	25.45	3	0.148663	0.482183	0.183645	0.388429	-0.259351	0.231697	-0.294333	0.179034	20.0411	19.667	19.968	20.274	20.0005	20.1797	20.4206	20.1372	19.5644	20.1488	20.3967	20.4597
QDL01024.1	30S ribosomal protein S8	IHMA87_00688	14171	12	60	12	0.0168572	0.864327	-0.264195	0.0205845	-0.122001	0.233264	0.159052	0.129129	28.6097	28.3933	28.662	28.7562	28.6555	28.6194	28.5492	28.5898	28.5767	28.5177	28.3835	28.3373
QDL06162.1	hypothetical protein IHMA87_05975	IHMA87_05975	80025	16	33.02	16	-0.313298	0.0240739	-0.307924	0.026031	0.149596	0.233413	0.144221	0.249454	23.7664	23.5354	23.6269	23.4886	23.6221	23.3692	23.1563	23.4907	23.3418	23.2871	23.0707	23.1983
QDL04723.1	Lon protease	IHMA87_04476	88617	47	69.34	47	0.576968	0.00171894	-0.287896	0.0604338	-0.172399	0.233793	0.692465	0.000472988	26.9415	26.4509	26.9707	26.9238	26.9913	26.9653	27.3477	27.4487	27.2977	26.7723	26.559	26.6854
QDL06503.1	hypothetical protein IHMA87_06318 (plasmid)	IHMA87_06318	27681	3	21.51	3	0.0649053	0.745449	-0.476637	0.0342272	-0.246071	0.234448	0.295472	0.159653	20.946	20.9517	20.5047	21.1456	20.9546	21.0405	20.7843	20.9215	20.8914	20.1614	20.5673	20.9819
QDL03138.1	hypothetical protein IHMA87_02862	IHMA87_02862	28902	11	45.08	11	-0.209195	0.0896873	-0.0872133	0.451549	0.140839	0.234541	0.0188574	0.868866	26.3944	26.4844	26.3591	26.3427	26.2601	26.2127	26.3107	25.9652	26.3344	26.0905	26.2162	26.247
QDL04295.1	C4-dicarboxylate transport protein 2	IHMA87_04034	46022	4	16.74	4	0.00557917	0.964301	0.298794	0.0338421	0.153645	0.235002	-0.139569	0.277714	22.2516	22.5454	22.4444	22.2282	22.2651	22.2873	22.2471	22.5589	22.4523	22.469	22.457	22.751
QDL04247.1	Type I secretion system membrane fusion protein PrsE	IHMA87_03986	47796	13	42.13	13	-0.781626	0.00593	0.441026	0.0779784	0.28372	0.235148	-0.938932	0.00189133	24.8462	25.3382	24.6123	24.4167	24.973	24.5559	24.2217	24.008	24.2222	25.397	25.1248	24.747
QDL05534.1	hypothetical protein IHMA87_05328	IHMA87_05328	12660	3	42.28	3	0.0179369	0.935847	-0.166862	0.460339	-0.274474	0.235261	-0.0896746	0.688573	21.2785	20.4594	21.1342	21.2493	21.2976	21.1486	21.1015	20.629	21.1953	21.2331	21.0736	20.8882
QDL02319.1	hypothetical protein IHMA87_02015	IHMA87_02015	23662	8	64.29	8	-0.193015	0.108535	-0.11394	0.32271	-0.138272	0.235449	-0.217347	0.0753476	24.1694	24.1166	24.4213	24.3468	24.3344	24.4409	24.0585	24.0399	24.0298	24.3961	24.2975	24.0867
QDL06204.1	hypothetical protein IHMA87_06017	IHMA87_06017	51560	13	48.36	13	-0.216422	0.142588	0.150664	0.293811	0.171407	0.23611	-0.19568	0.180716	24.3491	24.4014	24.3669	24.4223	24.2045	23.9763	23.9406	24.2393	24.2882	24.4821	24.3581	24.2149
QDL04860.1	hypothetical protein IHMA87_04620	IHMA87_04620	26805	8	57.43	8	0.105105	0.564532	0.0808175	0.65664	0.22235	0.236135	0.246637	0.192327	23.5674	23.6514	23.3412	23.0965	23.515	23.2814	23.6078	23.432	23.8354	23.5863	23.5095	23.0395
QDL00654.1	hypothetical protein IHMA87_00299	IHMA87_00299	34364	15	58.06	14	-0.122448	0.381482	0.00800187	0.953471	0.16851	0.236336	0.0380605	0.781779	25.2474	25.3339	25.2275	24.8779	25.1726	25.2528	25.1905	25.0778	25.1731	25.2804	25.2005	24.8463
QDL04369.1	Flagellar protein FliS	IHMA87_04110	13716	4	38.1	4	-0.867586	0.0166101	-0.202961	0.51677	0.380102	0.236776	-0.284523	0.368334	21.4031	21.5136	21.9202	21.0662	21.2994	21.331	21.3644	20.4616	20.4082	21.6209	20.775	20.6918
QDL06236.1	HTH-type transcriptional regulator RpiR	IHMA87_06050	32152	4	22.46	4	-0.146364	0.400966	0.361023	0.0557902	0.209852	0.237093	-0.297534	0.10491	20.9057	20.846	20.588	20.4364	20.9445	20.3292	20.7985	20.4464	20.6557	20.9603	20.8447	20.9882
QDL04538.1	Thiol-disulfide oxidoreductase ResA	IHMA87_04282	17089	5	39.61	5	0.0960333	0.47474	-0.113092	0.402288	-0.162457	0.237536	0.0466689	0.725652	25.546	25.6516	25.4469	26.0113	25.5623	25.5583	25.6977	25.5234	25.7115	25.633	25.5955	25.5641
QDL05741.1	Poly(3-hydroxyalkanoate) polymerase subunit PhaC	IHMA87_05540	62745	12	39.29	12	-0.531859	0.106243	0.272843	0.383839	0.376359	0.237564	-0.428343	0.183267	23.5389	23.8122	23.3109	22.6087	23.3756	23.5485	23.2446	22.7309	23.0909	22.8742	23.6653	23.8119
QDL01258.1	Ribosomal RNA large subunit methyltransferase H	IHMA87_00924	17791	4	38.71	4	0.314565	0.0841882	0.605073	0.00419846	0.205587	0.238661	-0.0849208	0.615954	21.832	21.4931	21.5636	21.2098	21.7978	21.2643	22.0441	21.7872	22.0011	21.9903	22.1441	21.9526
QDL02047.1	hypothetical protein IHMA87_01728	IHMA87_01728	12384	1	20	1	-0.771317	0.00439361	0.0848832	1	0.263737	0.239167	-0.592462	1	19.8986	20.2765	20.2649	20.1335	19.6535	19.8618	19.1385	19.1227	19.8648	19.8431	20.0765	19.9838
QDL06400.1	hypothetical protein IHMA87_06215 (plasmid)	IHMA87_06215	38770	25	67.61	24	0.261115	0.0113457	0.101573	0.25621	-0.105424	0.239781	0.0541182	0.535517	26.2467	26.1707	26.1271	26.2635	26.296	26.3013	26.5376	26.4356	26.3546	26.4537	26.4095	26.3022
QDL04268.1	Inner membrane protein YohD	IHMA87_04007	33482	3	14.79	3	-0.0278673	0.901422	0.133761	0.555591	0.27379	0.240416	0.112162	0.620213	20.0562	20.3018	20.3746	19.6572	20.0248	20.2292	20.406	19.9398	20.3032	20.4973	19.7132	20.102
QDL01011.1	50S ribosomal protein L4	IHMA87_00675	21640	19	61.5	19	0.123233	0.168143	0.0108087	0.898884	-0.103502	0.240463	0.00892251	0.916447	30.189	30.0852	30.1844	30.3343	30.1886	30.2461	30.3447	30.2988	30.1846	30.2925	30.2808	30.2281
QDL03855.1	Citrate synthase	IHMA87_03591	47695	22	71.96	21	0.17128	0.107174	0.130311	0.207835	-0.120396	0.241817	-0.0794264	0.430887	25.4603	25.5343	25.4615	25.5868	25.665	25.5655	25.7827	25.6792	25.508	25.8515	25.7186	25.6381
QDL02209.1	hypothetical protein IHMA87_01901	IHMA87_01901	13009	5	65.79	5	0.246897	0.419864	0.352973	0.256811	0.364985	0.242017	0.25891	0.398385	25.4447	25.2551	25.2959	24.3594	25.5257	25.0157	25.6355	25.4657	25.6352	25.6295	24.7446	25.5855
QDL04400.1	High-affinity branched-chain amino acid transport ATP-binding protein LivF	IHMA87_04141	25600	13	50.21	12	-0.142758	0.159585	0.0150839	0.875627	0.116662	0.242637	-0.04118	0.670435	26.0217	25.8687	26.0691	25.9715	25.7462	25.8919	25.864	25.8461	25.8211	25.9356	25.9301	25.7892
QDL02164.1	hypothetical protein IHMA87_01855	IHMA87_01855	40857	15	61.56	15	-0.00892071	0.926855	-0.0541696	0.580173	-0.117572	0.243038	-0.0723229	0.462953	24.772	24.7754	24.8315	25.0161	24.9207	24.7947	24.8014	24.7564	24.7943	24.9808	24.877	24.7112
QDL02299.1	Ribosomal large subunit pseudouridine synthase C	IHMA87_01994	35694	9	35.53	9	0.0283921	0.846345	-0.0693278	0.637707	0.176585	0.244408	0.274305	0.0836528	23.823	23.6494	23.8342	23.603	23.6503	23.5235	24.0038	23.7964	23.5915	23.8058	23.4053	23.3577
QDL02715.1	hypothetical protein IHMA87_02433	IHMA87_02433	78624	20	39.25	19	0.350682	0.0135497	0.0464163	0.700414	-0.144678	0.245317	0.159588	0.203251	24.2342	24.2479	24.0286	24.1557	24.3412	24.4479	24.4336	24.6165	24.5126	24.4356	24.1877	24.4607
QDL02006.1	Tail-specific protease	IHMA87_01687	79605	20	40	20	0.22273	0.0290115	0.080135	0.380943	-0.107865	0.245522	0.0347292	0.699539	25.0027	25.0607	25.1179	25.0872	25.1305	25.2871	25.2679	25.3733	25.2083	25.2865	25.2198	25.239
QDL06052.1	Ribonuclease PH	IHMA87_05859	25654	6	34.73	6	-0.084413	0.448403	0.102828	0.359149	-0.131967	0.245607	-0.319208	0.0137406	23.0545	22.9498	23.1267	23.0398	23.3202	23.1668	23.1257	22.919	22.8329	23.3095	23.2631	23.2627
QDL02272.1	Glyceraldehyde-3-phosphate dehydrogenase-like protein	IHMA87_01966	53207	21	47.75	21	0.187754	0.0543839	0.0223626	0.800501	-0.106253	0.245781	0.0591388	0.50813	26.4767	26.4761	26.5632	26.5953	26.6296	26.6099	26.7589	26.5826	26.7377	26.7413	26.5665	26.5941
QDL05058.1	Periplasmic dipeptide transport protein	IHMA87_04824	58646	5	14.88	4	-0.137403	0.498618	0.272865	0.193442	0.240728	0.246826	-0.16954	0.406611	21.5231	21.5984	20.8414	21.187	21.1272	20.9265	21.2918	21.2016	21.0573	21.1474	21.5732	21.3388
QDL02797.1	Oxygen regulatory protein NreC	IHMA87_02516	30703	2	6.69	2	0.257056	1	-1.19142	0.435668	-1.79994	0.248012	-0.351465	1	20.9187	18.5155	18.7884	22.6655	22.4862	18.4707	18.6727	20.1199	20.2012	18.2123	18.5634	23.2725
QDL01522.1	PTS system N-acetylglucosamine-specific EIICBA component	IHMA87_01193	60448	9	24.96	9	-0.227016	0.124917	0.373283	0.0203585	0.16622	0.248169	-0.434079	0.00946546	22.4843	22.5496	22.6892	22.2459	22.4221	22.5565	22.1396	22.5649	22.3376	22.8858	22.8482	22.6103
QDL00740.1	hypothetical protein IHMA87_00385	IHMA87_00385	32803	11	47.81	11	0.00347406	0.973719	-0.0233253	0.825154	-0.12608	0.248355	-0.0992808	0.357171	25.7091	25.4702	25.7244	25.6507	25.8639	25.7674	25.66	25.6418	25.6123	25.8645	25.6821	25.6653
QDL02181.1	Serotype-specific antigen 1	IHMA87_01872	101621	8	15.12	8	0.452298	0.17077	-0.519214	0.121106	-0.375435	0.248626	0.596077	0.0804311	21.0412	21.4102	21.1249	21.1528	21.6843	21.8655	21.584	21.4237	21.9255	20.324	21.2246	21.5963
QDL04652.1	hypothetical protein IHMA87_04401	IHMA87_04401	18492	7	37.72	7	-0.172603	0.266757	-0.0434508	0.773205	0.179606	0.249039	0.0504538	0.738092	24.67	24.6391	24.5963	24.334	24.5892	24.4434	24.1958	24.446	24.7458	24.2546	24.6105	24.3713
QDL02666.1	HTH-type transcriptional regulator PgrR	IHMA87_02382	33824	5	31.25	5	0.22618	0.105164	0.0823424	0.531177	0.155228	0.249459	0.299066	0.040265	21.3738	21.0634	21.1977	21.2761	20.8719	21.0213	21.5297	21.4177	21.3661	21.2638	21.1109	21.0416
QDL01825.1	Malate:quinone oxidoreductase	IHMA87_01498	57149	31	66.92	28	-0.0216381	0.810782	0.315665	0.00497098	0.107579	0.249672	-0.229724	0.0260711	26.2944	26.2498	26.3396	26.0944	26.2747	26.1921	26.3408	26.1782	26.2999	26.4136	26.554	26.5405
QDL05270.1	hypothetical protein IHMA87_05046	IHMA87_05046	50519	3	7.22	3	0.102089	0.900639	-1.01883	0.230136	-0.974192	0.249744	0.146726	0.857649	18.6692	17.3123	16.8722	19.2964	17.1684	19.3114	16.9501	17.184	19.0259	16.9319	17.0427	18.7452
QDL06063.1	ATP-dependent DNA helicase RecG	IHMA87_05870	76126	5	12.74	4	0.271116	0.269109	-0.115822	0.627978	-0.28309	0.24983	0.103848	0.663564	21.4393	21.228	20.7005	21.3685	21.3161	21.5325	21.4482	21.4644	21.2685	21.5049	20.7783	21.5864
QDL04526.1	Transcriptional regulatory protein PmpR	IHMA87_04270	26559	2	20.56	2	0.134532	0.52117	-0.590075	1	-0.247104	0.250036	0.477504	0.0399925	19.0723	19.1501	18.5665	19.4584	19.1252	18.9466	19.0153	19.3712	18.806	18.584	18.7373	18.4387
QDL02016.1	putative M18 family aminopeptidase 2	IHMA87_01697	46643	9	34.73	9	0.300749	0.0157104	0.192982	0.0919003	-0.126222	0.250708	-0.018455	0.862059	23.69	23.5462	23.6469	23.8247	23.7763	23.6609	24.0964	23.8553	23.8336	24.0711	23.872	23.8977
QDL03963.1	hypothetical protein IHMA87_03700	IHMA87_03700	14814	4	44.44	4	-0.427546	0.0311519	0.138822	0.434771	0.207926	0.25093	-0.358441	0.0620084	23.8057	23.9765	24.0781	23.6417	23.9112	23.6836	23.5997	23.2732	23.7048	24.0503	24.0696	23.5331
QDL04531.1	hypothetical protein IHMA87_04275	IHMA87_04275	16386	5	47.89	5	0.0987429	0.885483	-0.356542	0.605368	-0.814062	0.251202	-0.358777	0.60314	20.4021	21.6694	19.2495	21.7303	20.671	21.3619	21.3471	21.0641	19.206	20.3991	21.0215	21.273
QDL02722.1	Chaperone protein ClpB	IHMA87_02440	66979	12	35.63	12	0.544917	0.0351497	-0.0860919	0.708453	-0.272499	0.251233	0.35851	0.140195	21.6106	21.5807	21.6669	21.4585	22.1489	22.0683	21.9603	22.4393	22.0933	21.4427	22.1761	21.7986
QDL01292.1	hypothetical protein IHMA87_00958	IHMA87_00958	41266	3	9.94	3	-0.262036	0.224744	0.300785	0.168279	0.246254	0.251875	-0.316567	0.149054	20.3737	20.3368	20.3466	19.7261	20.3201	20.2722	20.2949	19.6405	20.3356	20.5266	20.3379	20.3563
QDL02761.1	NAD(P)H-quinone oxidoreductase subunit 3	IHMA87_02479	14994	3	20.44	3	-0.538409	0.241995	0.025213	0.954703	0.526424	0.251923	-0.037198	0.93322	25.4179	25.3223	25.4533	24.128	25.1459	25.3404	25.1536	24.0408	25.3839	24.1448	25.2707	25.2743
QDL04573.1	Phosphatidylglycerol lysyltransferase	IHMA87_04318	95716	9	15.21	9	-0.200642	0.514795	-0.0567599	0.852317	0.361118	0.252141	0.217236	0.481469	21.8007	22.3442	22.6685	21.6263	21.8486	22.2552	21.7379	22.3892	22.0843	21.4987	21.6676	22.3934
QDL06034.1	50S ribosomal protein L28	IHMA87_05841	9066	4	25.64	4	0.147013	0.152655	0.0381631	0.69622	-0.115387	0.252253	-0.00653751	0.946469	28.3695	28.2839	28.291	28.5986	28.3114	28.3805	28.5132	28.377	28.4951	28.5115	28.4118	28.4817
QDL05841.1	Glucose-1-phosphate thymidylyltransferase 1	IHMA87_05644	32411	4	20.14	4	0.33268	0.446214	0.517598	0.245541	0.509622	0.252404	0.324704	0.456875	20.5521	21.7737	21.762	20.5079	20.4974	21.5536	21.5202	21.4026	22.1631	21.5465	20.8016	21.7636
QDL03977.1	hypothetical protein IHMA87_03714	IHMA87_03714	46762	3	8.56	3	-0.226603	0.595158	0.453648	0.297644	0.501442	0.252476	-0.178809	1	20.4845	20.607	20.9316	19.7369	20.0665	20.7154	19.6263	21.5025	20.2145	20.767	20.4874	20.6254
QDL00714.1	Thiazole synthase	IHMA87_00359	28204	5	34.34	5	0.272346	0.0677359	0.171576	0.225969	-0.161315	0.252941	-0.060545	0.65858	21.7783	21.7582	21.4241	21.9001	21.9622	21.5822	22.0296	21.9527	21.7953	22.0317	21.9368	21.9907
QDL02203.1	hypothetical protein IHMA87_01894	IHMA87_01894	32821	13	58.02	12	0.0922629	0.551068	0.127625	0.413427	-0.181438	0.252948	-0.2168	0.177806	24.3385	23.829	24.1063	24.3818	24.1879	24.2485	24.3069	24.2359	24.0078	24.5304	24.4793	24.1913
QDL02304.1	50S ribosomal protein L32	IHMA87_01999	6792	1	23.33	1	-0.0264875	0.914352	0.497311	0.0652173	0.291287	0.253031	-0.232512	0.355774	27.5024	27.3498	27.5222	27.5219	27.1045	26.874	27.8323	26.9933	27.4692	27.7142	27.9574	27.3207
QDL04995.1	Tryptophan--tRNA ligase	IHMA87_04760	48979	7	34.15	7	0.108781	0.811972	-0.0251487	0.956081	-0.539672	0.253483	-0.405742	0.383724	21.3075	21.9765	21.9539	22.0469	23.176	21.634	21.8134	21.821	21.9299	23.1853	21.9499	21.6463
QDL02756.1	NADH-quinone oxidoreductase subunit G	IHMA87_02474	98988	55	72.38	54	-0.358723	0.00185596	0.108143	0.23493	0.103583	0.253875	-0.363282	0.00170586	28.5213	28.3738	28.3338	28.3433	28.2852	28.2896	28.0519	28.1048	27.9961	28.4926	28.3332	28.4168
QDL04955.1	Cob(I)yrinic acid a,c-diamide adenosyltransferase	IHMA87_04717	21107	2	13.54	2	-0.0387556	0.895227	-0.098731	0.73788	-0.347161	0.254122	-0.287186	0.34046	19.7792	19.1314	19.5135	19.5714	19.4829	20.4113	19.3551	19.3567	19.596	19.4796	20.2313	19.4585
QDL02179.1	putative sensor histidine kinase TcrY	IHMA87_01870	48599	3	10.67	2	-0.180093	0.229033	-0.233603	0.12753	-0.169799	0.254844	-0.116288	0.427354	20.3749	19.8942	19.9199	20.2168	20.222	20.2596	19.8461	19.9953	19.8073	20.0368	19.8111	20.1497
QDL01368.1	Peptide chain release factor RF3	IHMA87_01038	59836	6	14.04	6	-0.0233377	0.911397	0.226519	0.293939	0.24667	0.255506	-0.00318624	0.987875	21.498	21.6366	21.8915	21.7174	21.2734	21.2952	21.5205	21.9623	21.4732	21.799	21.2873	21.8794
QDL01060.1	Phenazine biosynthesis protein PhzB 2	IHMA87_00725	39329	8	17.91	2	0.224755	0.461653	-0.122873	0.68442	0.353857	0.255876	0.701485	0.0380364	20.1088	20.2182	20.1466	19.9603	19.9451	19.5066	20.2756	20.1301	20.7422	19.0086	20.3332	19.7016
QDL01831.1	Dihydroneopterin triphosphate 2'-epimerase	IHMA87_01504	14231	1	10.57	1	0.570882	1	-0.222704	0.272511	-0.23104	0.256053	0.562546	1	18.9941	18.9016	19.2226	19.4845	19.4166	18.9103	19.4738	19.9542	19.4028	19.0922	19.1785	18.8725
QDL05223.1	hypothetical protein IHMA87_04995	IHMA87_04995	76067	21	42.54	21	-0.0501256	0.599094	0.0234473	0.804678	0.111189	0.256241	0.0376165	0.692288	24.9754	24.8267	24.7072	24.8187	24.6465	24.7107	24.7643	24.7917	24.803	24.7306	24.7042	24.8113
QDL03723.1	putative enoyl-CoA hydratase	IHMA87_03457	24527	3	23.14	3	-0.266229	0.31321	-0.365144	0.175919	-0.3016	0.256655	-0.202685	0.437594	20.4071	20.539	20.5076	20.9225	20.9877	20.4483	20.6463	19.9563	20.0524	20.6687	20.6955	19.8988
QDL03759.1	putative DNA endonuclease SmrA	IHMA87_03493	21095	3	24.32	3	-0.427914	0.282958	-0.501711	0.21293	0.453009	0.257327	0.526807	0.19266	21.3281	21.1612	21.463	20.286	21.606	20.7013	21.2113	21.3263	20.131	20.0908	20.2514	20.746
QDL06066.1	DNA-binding protein HU-beta	IHMA87_05874	9695	4	47.78	4	0.0204845	0.930201	-0.0970335	0.679496	0.2739	0.257438	0.391418	0.116896	23.2995	23.7659	23.6822	22.9919	23.3347	23.5993	23.5335	23.7942	23.4814	22.846	23.1265	23.6623
QDL00521.1	HTH-type transcriptional regulator DmlR	IHMA87_00161	34874	3	15.71	2	-0.062352	0.945969	0.166904	1	-1.07706	0.257682	-1.30632	1	16.8835	18.9123	18.8401	19.3877	19.4765	19.0028	19.2753	15.7087	19.4648	19.0922	19.8046	19.4709
QDL03879.1	Cbb3-type cytochrome c oxidase subunit CcoN1	IHMA87_03615	53090	3	9.05	2	0.320109	0.212771	-0.149822	0.547268	-0.288675	0.257715	0.181256	0.468444	23.5775	23.6689	24.5587	24.3752	24.0172	24.2789	24.0145	24.5137	24.2373	24.0536	23.9981	24.17
QDL02883.1	Exodeoxyribonuclease III	IHMA87_02605	30998	3	11.11	3	0.285669	0.0976217	-0.302341	0.0819168	-0.187365	0.258351	0.400645	0.0282596	21.0217	21.1799	20.6245	21.3303	21.0119	21.0461	21.1407	21.1388	21.4037	20.7466	20.7792	20.9555
QDL06040.1	Phosphomannomutase/phosphoglucomutase	IHMA87_05847	92536	44	70.39	43	-0.0349465	0.652285	0.0402592	0.604319	0.0901453	0.258558	0.0149396	0.846597	27.324	27.3064	27.3476	27.2697	27.195	27.2429	27.2527	27.3332	27.2873	27.3062	27.2017	27.3205
QDL00450.1	hypothetical protein IHMA87_00090	IHMA87_00090	69325	12	30.86	12	0.505263	0.165133	0.709263	0.0618668	0.40394	0.25881	0.19994	0.566577	21.8848	21.5585	21.0892	21.4869	20.3298	21.504	21.6793	22.1613	22.2077	21.4957	21.7718	22.1809
QDL04673.1	putative acyltransferase YihG	IHMA87_04423	35216	2	8.55	2	0.264585	0.261375	-0.176383	0.445848	-0.265934	0.259104	0.175033	0.449233	20.0877	20.8379	21.0317	20.8933	20.8041	21.0577	20.6528	21.028	21.0703	20.7309	20.8781	20.617
QDL06288.1	ATP synthase gamma chain	IHMA87_06103	31553	21	71.33	21	0.00870612	0.925454	0.0781784	0.409092	-0.1085	0.259381	-0.177973	0.0782804	29.3106	29.3867	29.4763	29.6152	29.4598	29.4241	29.4685	29.2939	29.4373	29.5794	29.6099	29.5444
QDL00493.1	Putative 3-oxopropanoate dehydrogenase	IHMA87_00133	53271	10	31.99	10	-0.188575	0.516852	0.0942113	0.744036	0.335584	0.259397	0.0527976	0.854537	22.1803	22.8388	22.6599	22.6279	21.5877	22.4567	22.5152	22.1134	22.4848	22.6373	22.1986	22.1191
QDL01538.1	30S ribosomal protein S16	IHMA87_01209	9204	2	33.73	2	0.0124447	0.927133	-0.177525	0.210604	-0.158533	0.259788	0.0314367	0.817509	28.0353	27.8199	27.8478	28.3076	27.9415	27.9296	28.1041	27.8338	27.8025	27.9706	27.7756	27.8999
QDL04747.1	Swarming motility regulation sensor protein RssA	IHMA87_04500	50182	5	16.96	5	-0.188983	0.365267	-0.133733	0.517316	0.237932	0.26001	0.182682	0.38082	21.6471	21.3513	21.5466	21.2244	20.8934	21.7134	21.2651	21.2659	21.4471	21.2307	20.8693	21.33
QDL05033.1	Ribonuclease G	IHMA87_04799	54653	3	13.81	3	-0.557877	0.224938	0.666832	0.153139	0.514568	0.260392	-0.710141	0.130705	19.498	19.528	19.6839	19.5359	17.8653	19.7649	18.6482	19.6049	18.7832	19.661	19.7944	19.7112
QDL00533.1	Methyl-accepting chemotaxis protein McpH	IHMA87_00173	73807	17	39.97	17	-0.128504	0.612053	0.510739	0.0641779	0.292596	0.260841	-0.346647	0.18831	24.1949	24.237	24.0113	23.7621	23.9291	23.8742	23.8917	23.6129	24.5531	23.9067	24.536	24.6549
QDL06334.1	hypothetical protein IHMA87_06149 (plasmid)	IHMA87_06149	14742	2	17.83	2	0.110776	0.670276	0.294106	0.271289	0.300876	0.26108	0.117547	0.651613	20.3698	20.4279	20.3787	19.3647	20.3627	20.5464	20.4019	20.5695	20.5374	20.4832	20.4864	20.1866
QDL02343.1	hypothetical protein IHMA87_02042	IHMA87_02042	56326	1	2.19	1	-0.262769	0.258321	0.538462	1	0.261068	0.26122	-0.540163	0.0334763	18.9815	18.5461	18.6239	18.9505	18.1565	18.2613	18.4855	18.3986	18.4791	18.9097	18.7589	19.3152
QDL05650.1	hypothetical protein IHMA87_05447	IHMA87_05447	56562	3	10.74	2	0.0551803	0.83879	-0.179802	0.511708	-0.314576	0.261411	-0.0795928	0.769442	18.0188	19.2403	18.7829	19.1094	18.9169	18.9594	18.7695	18.6304	18.8076	18.4727	19.0011	18.9726
QDL06146.1	Alcohol dehydrogenase	IHMA87_05959	35910	9	40.64	9	-0.0221428	0.918981	-0.0199112	0.927118	-0.252297	0.262087	-0.254528	0.258156	23.5555	23.4532	23.5442	23.3876	23.6068	24.3155	23.5321	23.3838	23.5707	23.717	23.9983	23.5347
QDL05747.1	hypothetical protein IHMA87_05546	IHMA87_05546	22748	6	45.67	6	-0.112309	0.283654	-0.0813612	0.430891	-0.117805	0.262124	-0.148752	0.164361	23.6008	23.6493	23.3349	23.6492	23.6379	23.6512	23.3903	23.3495	23.5082	23.5924	23.604	23.4979
QDL05450.1	Protein GrpE	IHMA87_05242	21084	6	61.9	6	-0.28076	0.272213	0.0518827	0.834283	0.28694	0.262438	-0.0457023	0.853749	23.0137	23.0465	23.2853	22.8399	23.2588	22.3859	23.1422	22.6633	22.6977	22.6686	23.2771	22.6945
QDL05435.1	Ribosome maturation factor RimP	IHMA87_05224	17171	4	53.95	4	-0.102244	0.682478	0.106439	0.670316	0.28821	0.262509	0.0795271	0.749924	23.1163	23.0981	23.0243	23.09	23.1492	22.1348	23.0741	23.1468	22.711	22.714	22.9891	22.9903
QDL03134.1	Phosphatidyl-myo-inositol mannosyltransferase	IHMA87_02858	44566	12	58.21	12	-0.0828447	0.484715	0.115781	0.334461	0.13542	0.263019	-0.0632059	0.592014	23.3485	23.7226	23.4563	23.3715	23.3131	23.4366	23.5331	23.2857	23.4602	23.5616	23.4975	23.4094
QDL05188.1	hypothetical protein IHMA87_04960	IHMA87_04960	20996	4	37.5	4	-0.119359	1	0.828148	0.0629378	0.469331	0.263187	-0.478177	0.254859	21.4985	21.5648	19.9234	20.9479	20.4697	20.1611	20.5324	20.9115	21.1847	21.3287	21.4682	21.2663
QDL01426.1	Chloramphenicol acetyltransferase	IHMA87_01096	25638	4	29.69	4	0.114516	0.542158	-0.350121	0.0825517	-0.215058	0.263394	0.249579	0.199076	21.3951	21.5531	21.8658	21.9375	21.9497	21.572	21.8541	21.7993	21.5042	21.7461	21.2063	21.4565
QDL03746.1	Polyamine aminopropyltransferase	IHMA87_03480	32194	4	20.28	4	0.0900022	0.767905	0.125182	0.682095	0.351686	0.263437	0.316505	0.311304	20.5907	20.7386	21.1279	20.5421	20.9847	19.8754	21.2634	21.0202	20.4437	20.8575	20.538	20.3823
QDL02631.1	50S ribosomal protein L20	IHMA87_02346	13365	4	22.03	4	0.257918	0.0337587	0.0822543	0.451081	-0.124136	0.26398	0.0515281	0.633826	29.5229	29.4989	29.6307	29.8449	29.5629	29.6172	29.8509	29.8677	29.7077	29.8748	29.746	29.6509
QDL02699.1	hypothetical protein IHMA87_02416	IHMA87_02416	29856	5	27.04	4	0.120772	0.680116	0.358357	0.236341	0.336611	0.264027	0.099025	0.734946	21.0897	20.365	21.1767	21.018	20.2044	20.3992	20.5777	21.1201	21.2959	21.1218	20.6672	20.9077
QDL06026.1	Leucine-responsive regulatory protein	IHMA87_05833	18868	3	21.6	3	0.0761024	0.487055	-0.0588595	0.589034	-0.124753	0.26421	0.0102094	0.92479	23.3065	23.0267	22.9645	23.2603	23.1754	23.2361	23.142	23.1573	23.2266	23.2614	23.1839	23.05
QDL04053.1	Transcriptional regulatory protein DegU	IHMA87_03790	22759	2	12.38	2	0.0575184	0.734564	-0.175824	0.311576	-0.195127	0.264252	0.038215	0.821475	19.4721	19.6838	19.5664	20.0913	19.6422	19.5741	19.4085	19.8011	19.6852	19.818	19.4978	19.4643
QDL04833.1	Low-affinity inorganic phosphate transporter 1	IHMA87_04593	52930	8	17.38	8	-0.0747709	0.701658	0.330823	0.111715	0.223843	0.265205	-0.181751	0.360482	24.7637	24.7236	25.0657	24.2412	24.7084	24.9318	24.5992	25.0662	24.6632	25.0788	24.9175	24.8776
QDL02393.1	hypothetical protein IHMA87_02094	IHMA87_02094	28914	2	10.57	2	-0.602463	0.645953	0.85731	0.515628	1.50104	0.265334	0.0412727	0.974755	16.2263	19.9259	20.1945	16.7162	17.4783	17.649	20.3663	17.0902	17.0829	16.9606	20.2406	17.2143
QDL05533.1	Biosynthetic arginine decarboxylase	IHMA87_05327	70609	6	12.74	6	0.152234	0.392914	-0.426385	0.0314318	-0.20117	0.26537	0.377449	0.051263	21.4279	21.5813	21.5889	21.5258	22.0629	21.6129	21.4677	21.756	21.8311	21.1867	21.5773	21.1586
QDL05695.1	Lipopolysaccharide core heptose(I) kinase RfaP	IHMA87_05493	31155	9	39.18	9	0.336091	0.0789609	-0.161222	0.37016	-0.202597	0.26562	0.294715	0.117067	22.6994	22.7586	22.6059	23.1693	22.6424	22.8599	23.1809	22.9795	22.9117	23.0226	22.7443	22.4211
QDL00958.1	hypothetical protein IHMA87_00610	IHMA87_00610	31818	3	20.34	3	0.274511	0.404764	-0.156395	1	0.371836	0.265974	0.802743	0.0292008	19.989	19.3487	20.5796	20.0363	19.5313	19.2341	20.1065	20.5296	20.1047	19.2772	19.822	19.2333
QDL04497.1	hypothetical protein IHMA87_04240	IHMA87_04240	21563	2	15.43	2	-0.814709	0.212809	0.0421521	1	0.719728	0.266967	-0.137134	1	20.9675	18.9672	18.8558	20.1689	18.4077	18.0547	18.8859	18.6809	18.7796	18.9662	19.1485	18.643
QDL06067.1	Rubredoxin-NAD(+) reductase	IHMA87_05875	40810	6	27.34	5	0.00324047	0.983728	0.171368	0.294714	0.182043	0.267348	0.0139147	0.930226	21.2761	21.4185	21.2378	21.3596	21.0131	21.0136	21.5413	21.3449	21.0559	21.5201	21.1772	21.2031
QDL04382.1	dTDP-4-amino-4,6-dideoxy-D-glucose transaminase	IHMA87_04123	41770	2	7.14	2	-0.109867	0.453168	-0.0796367	0.584027	-0.165348	0.267357	-0.195578	0.194884	20.1911	20.026	19.8012	20.3513	20.0232	20.1399	19.6833	19.9815	20.024	20.2069	20.0918	19.9768
QDL04958.1	Arginine biosynthesis bifunctional protein ArgJ	IHMA87_04720	41830	6	32.1	6	0.0875934	0.493054	-0.0307222	0.807991	-0.144597	0.267429	-0.0262812	0.835248	21.8541	22.0719	21.895	22.221	22.0077	22.0262	22.1604	22.0037	21.9197	21.9921	22.2686	21.902
QDL06086.1	Phosphate transport system permease protein PstC	IHMA87_05894	83469	20	42.97	18	-0.120616	0.532958	0.449655	0.0368717	0.219307	0.267546	-0.350964	0.089693	23.6793	24.15	23.8048	23.4764	23.7242	23.7755	23.5368	23.9251	23.8103	23.9785	23.8749	24.4717
QDL06132.1	Low specificity L-threonine aldolase	IHMA87_05945	38213	7	32.66	6	0.222066	0.0808072	-0.0434301	0.711989	-0.134217	0.267642	0.131278	0.277619	22.4014	22.5838	22.3982	22.6728	22.6051	22.5082	22.7943	22.7134	22.5419	22.638	22.6601	22.3577
QDL00633.1	putative aminotransferase	IHMA87_00277	50453	7	37.94	7	0.107	0.624427	0.0672367	0.757466	0.248564	0.267854	0.288327	0.203393	22.1494	22.2069	21.2937	21.643	21.5431	21.7182	22.0237	21.9561	21.9912	21.8778	21.5266	21.7016
QDL02008.1	putative phosphatase	IHMA87_01689	24453	2	14.81	2	0.323533	1	-0.0644165	0.797866	-0.287117	0.26824	0.100833	1	20.2545	20.8332	20.5322	20.7709	20.9288	20.7815	20.9352	20.7937	20.8616	20.9444	21.2131	20.1305
QDL01022.1	50S ribosomal protein L5	IHMA87_00686	20406	26	72.63	26	0.142394	0.141703	-0.0332622	0.717139	-0.10461	0.268313	0.0710463	0.444472	30.9058	30.8689	30.9508	31.1039	30.9585	30.977	31.098	31.0169	31.0378	30.9636	30.8654	31.1105
QDL00437.1	PP2C-family Ser/Thr phosphatase	IHMA87_00077	25948	1	10.33	1	-0.35294	1	-0.0435064	0.89022	-0.360083	0.268451	-0.669517	1	17.3904	17.7534	17.4285	18.0809	18.0083	17.5633	17.1472	17.9241	16.4421	17.7818	17.8275	17.9127
QDL01058.1	putative isochorismatase	IHMA87_00723	22920	9	57.49	9	0.032188	0.83766	0.125014	0.433106	0.179361	0.268454	0.0865352	0.584291	24.5656	24.6633	24.4259	24.4329	24.5391	24.1448	24.6605	24.4163	24.6746	24.2752	24.7719	24.4447
QDL03648.1	mRNA interferase YafO	IHMA87_03378	16858	7	54.79	7	-0.223863	0.472036	0.264271	0.398332	0.350777	0.268718	-0.137356	0.656336	21.8551	22.1152	22.1907	21.724	21.5643	21.8205	21.5131	22.6989	21.2775	22.0348	21.8591	22.0077
QDL05227.1	Chaperone protein ClpB	IHMA87_05002	95036	31	50.7	28	0.304752	0.0294836	-0.0690604	0.577882	-0.140311	0.269687	0.233501	0.0804804	25.0325	25.2658	25.5325	25.3979	25.463	25.3908	25.5398	25.555	25.6503	25.4056	25.2646	25.3744
QDL03085.1	Quinoprotein glucose dehydrogenase	IHMA87_02808	86330	47	75.34	45	-0.0719683	0.593593	0.295607	0.047075	0.151275	0.27355	-0.2163	0.12862	27.8881	27.764	27.9119	27.6151	27.6536	27.8415	27.619	27.9822	27.7469	28.2241	27.8874	27.8854
QDL06082.1	Chemotaxis protein CheY	IHMA87_05890	32402	15	65.33	14	0.189604	0.403681	-0.312775	0.180893	-0.251638	0.27408	0.250742	0.27569	24.4734	24.1704	24.7472	24.7754	24.6732	24.6973	24.7569	24.7373	24.4656	24.8878	24.3331	23.9866
QDL01433.1	hypothetical protein IHMA87_01103	IHMA87_01103	19872	2	19.44	2	-0.334937	0.643269	0.645527	0.379095	0.811576	0.274173	-0.168888	0.814593	19.1616	19.3647	17.3539	18.799	17.0969	17.5496	17.5084	18.7676	18.5994	18.9189	17.2209	19.2423
QDL01658.1	Acetyl-coenzyme A carboxylase carboxyl transferase subunit alpha	IHMA87_01330	34947	25	68.04	25	-0.244647	0.0369775	0.0729144	0.489771	0.117588	0.274441	-0.199973	0.0776292	27.1466	27.0747	26.9879	26.8311	27.061	26.9644	26.72	26.765	26.9902	27.0777	26.9911	27.0064
QDL04424.1	D-alanyl-D-alanine carboxypeptidase	IHMA87_04165	41065	4	11.55	4	0.451376	0.173115	-0.258438	0.420553	-0.355673	0.274562	0.35414	0.276513	20.4102	20.5262	20.6167	21.4596	21.1986	19.9619	20.903	21.0882	20.916	20.7431	20.5649	20.5368
QDL02786.1	Serine--tRNA ligase	IHMA87_02504	47218	4	11.5	4	-0.178942	0.490131	0.0139298	0.956623	0.288504	0.274939	0.095632	0.709824	21.4855	21.8167	21.8642	22.0539	21.1832	21.0638	21.5445	21.7663	21.3187	21.2035	21.6238	21.5154
QDL04112.1	hypothetical protein IHMA87_03849	IHMA87_03849	19231	2	15	2	-0.11521	0.813916	1.13736	0.0382627	0.550141	0.27535	-0.70243	0.171424	19.0949	17.621	18.8477	17.685	18.8897	17.3384	18.8747	17.7252	18.6181	19.2559	19.051	19.0183
QDL02099.1	P-protein	IHMA87_01781	40653	3	13.7	3	0.147021	0.297573	0.109805	0.430929	-0.154372	0.275407	-0.117156	0.401753	20.5771	20.4341	20.8604	20.8546	20.7367	20.7435	20.6213	21.0201	20.6713	20.8713	20.8754	20.9175
QDL04929.1	Multidrug resistance protein MexV	IHMA87_04689	40693	15	49.47	15	-0.0919145	0.349545	0.0845726	0.387756	0.108052	0.275458	-0.0684348	0.481727	25.2839	25.2429	25.3004	25.0656	25.3464	25.0911	25.1774	25.1604	25.2136	25.2525	25.3246	25.1797
QDL00423.1	hypothetical protein IHMA87_00063	IHMA87_00063	16165	2	12.41	2	-0.0957641	0.570273	0.118637	0.483844	0.187861	0.276389	-0.02654	0.874027	22.4734	22.3766	22.8181	22.2023	22.3194	22.5828	22.4507	22.2835	22.6466	22.6041	22.5998	22.2565
QDL06285.1	Bifunctional protein GlmU	IHMA87_06100	48866	12	44.71	12	0.078238	0.574647	0.475059	0.00552586	0.15483	0.277665	-0.241991	0.103015	23.9762	23.8225	23.6584	23.4286	23.8086	23.7554	24.0176	23.9402	23.734	24.0834	24.2674	24.067
QDL05157.1	hypothetical protein IHMA87_04929	IHMA87_04929	10395	1	13.54	1	-0.287405	0.188495	0.00547554	0.979076	0.233311	0.278587	-0.0595697	0.77585	21.1531	20.5253	20.9772	20.481	20.6539	20.8209	20.7538	20.4796	20.56	21.0173	20.6353	20.3195
QDL02678.1	hypothetical protein IHMA87_02394	IHMA87_02394	46859	3	8.33	3	-0.174487	0.644333	0.492638	0.208738	0.419659	0.279005	-0.247467	0.514968	21.0216	20.8359	20.4139	20.4892	20.8816	19.6416	20.0444	20.7881	20.9154	20.9395	20.2829	21.2679
QDL02247.1	putative FAD-linked oxidoreductase	IHMA87_01941	57887	7	30.32	5	1.05241	0.281907	-0.73236	0.447021	-1.05911	0.27903	0.725655	0.45107	22.3573	22.5816	18.7454	22.2951	22.2498	22.3168	22.3256	22.3252	22.1908	20.0352	22.3251	22.3043
QDL03559.1	hypothetical protein IHMA87_03285	IHMA87_03285	11380	3	39.18	3	-0.409565	0.0565229	-0.361298	0.0863833	-0.217016	0.279922	-0.265283	0.192818	22.1547	22.3144	22.333	22.5	22.4216	22.5315	22.0998	22.1377	21.3359	21.9725	22.1662	22.2306
QDL02495.1	hypothetical protein IHMA87_02202	IHMA87_02202	16636	3	28.85	3	0.39614	0.0109156	-0.176773	0.19422	-0.145054	0.280087	0.427859	0.00715446	21.753	21.4258	21.5118	21.7456	21.854	21.5261	22.0238	21.9703	21.8849	21.4619	21.7111	21.4225
QDL04406.1	hypothetical protein IHMA87_04147	IHMA87_04147	24050	11	54.75	11	0.179552	0.121016	-0.180883	0.1186	-0.120811	0.280751	0.239624	0.0472588	25.736	25.5973	25.7053	25.8951	25.7308	25.7752	25.7619	26.0246	25.7907	25.6309	25.7401	25.4874
QDL00985.1	hypothetical protein IHMA87_00637	IHMA87_00637	16451	1	10	1	0.182469	0.480892	0.252779	0.334384	0.284135	0.280845	0.213825	0.411017	19.5879	19.2091	19.9545	19.1109	19.2731	19.5151	19.742	20.156	19.4009	19.9146	19.2782	19.4646
QDL06230.1	Zinc import ATP-binding protein ZnuC	IHMA87_06044	29224	6	40.52	6	-0.0305238	0.793568	-0.0507157	0.664703	-0.129269	0.281571	-0.109077	0.359487	23.4046	23.3857	23.5321	23.5138	23.6605	23.5358	23.5268	23.1865	23.5174	23.626	23.5224	23.4097
QDL00948.1	Phosphoglycolate phosphatase	IHMA87_00600	29776	7	39.34	7	-0.0788363	0.550382	0.0149581	0.908975	-0.145019	0.282133	-0.238813	0.0907274	22.3438	22.1854	22.2655	22.2411	22.513	22.4756	22.363	22.0817	22.1135	22.435	22.6078	22.2318
QDL02548.1	Sensor kinase CusS	IHMA87_02261	49070	5	16.93	5	-0.196924	0.295955	-0.191946	0.307668	0.202871	0.282416	0.197894	0.293714	21.899	21.9116	22.0651	21.7966	21.629	21.8414	21.7938	21.6622	21.8289	21.8029	21.0804	21.8079
QDL03201.1	ABC transporter glutamine-binding protein GlnH	IHMA87_02925	29323	9	52.61	9	-0.468337	0.0221085	0.556719	0.00924311	0.196546	0.282612	-0.82851	0.000740983	24.1816	24.0492	23.7853	24.082	23.8728	23.4716	23.6319	23.3979	23.5813	24.4539	24.4992	24.1435
QDL05416.1	Poly(A) polymerase I	IHMA87_05204	53235	15	40.04	15	0.291393	0.0682835	-0.211751	0.168408	-0.161862	0.282825	0.341282	0.0377731	24.4368	23.9921	24.338	24.5704	24.3415	24.3406	24.5372	24.6699	24.434	24.4102	24.1166	24.0905
QDL06350.1	hypothetical protein IHMA87_06165 (plasmid)	IHMA87_06165	44275	4	22.14	4	0.0887361	0.767952	-0.071749	0.811293	-0.331791	0.283398	-0.171306	0.571304	22.1443	21.5928	22.1084	21.812	22.1764	22.8524	21.8297	22.2889	21.9931	21.7298	22.3669	22.5289
QDL00445.1	hypothetical protein IHMA87_00085	IHMA87_00085	18744	4	41.28	4	-0.423352	0.114886	0.168626	0.507149	0.277845	0.283471	-0.314133	0.22895	22.2302	21.9174	21.7495	21.8341	21.659	21.5705	21.9134	20.9295	21.7841	21.9644	22.0101	21.595
QDL03966.1	Sporulation initiation inhibitor protein Soj	IHMA87_03703	28381	5	25.95	5	0.206925	0.199859	-0.0151652	0.921851	-0.170791	0.283657	0.0512995	0.740654	22.7237	22.4787	22.5795	22.8001	22.7806	22.7135	22.9251	22.7453	22.7322	23.0621	22.7759	22.4108
QDL00457.1	hypothetical protein IHMA87_00097	IHMA87_00097	16454	2	25	2	-0.492387	0.248751	-0.18199	0.660437	0.45512	0.284038	0.144722	0.726344	20.4106	19.4144	19.9332	19.0702	20.1077	19.215	20.0864	18.8382	19.3565	19.1223	18.9163	19.8083
QDL05285.1	Cyclic di-GMP phosphodiesterase Gmr	IHMA87_05061	159441	23	26.03	23	0.129914	0.206458	-0.0497265	0.616288	-0.108845	0.284066	0.0707953	0.478481	23.7713	23.8661	23.9312	23.9579	24.0077	23.9296	23.8206	24.1261	24.0117	23.9171	23.8629	23.9661
QDL05566.1	Oxaloacetate decarboxylase	IHMA87_05361	30008	4	22.1	4	0.370105	0.283599	-0.368398	0.285697	-0.369713	0.28408	0.36879	0.285214	20.0285	20.585	20.5261	21.1453	20.7497	20.3536	20.6777	20.9561	20.616	20.6784	20.8765	19.5885
QDL01553.1	hypothetical protein IHMA87_01224	IHMA87_01224	23221	3	20.66	3	-0.0763259	0.517086	0.0799433	0.497873	0.128495	0.284645	-0.0277739	0.811885	24.0215	24.064	23.9398	24.104	23.7697	23.7661	23.8652	23.9698	23.9613	24.0763	23.819	23.9843
QDL02902.1	Multidrug resistance protein MdtC	IHMA87_02624	111783	7	11.2	7	-0.0398829	0.945724	0.791126	0.19629	0.645341	0.285063	-0.185668	0.751899	20.5216	21.1777	21.5812	20.25	19.5624	21.5322	19.8721	21.6059	21.683	21.4946	20.9499	21.2735
QDL01392.1	hypothetical protein IHMA87_01062	IHMA87_01062	17242	4	44.81	4	-0.134118	0.349207	-0.10119	0.475733	-0.154187	0.28523	-0.187115	0.200614	22.1494	22.2234	21.8556	22.3769	22.2663	22.0478	21.9302	21.9285	21.9674	22.2505	22.2342	21.9027
QDL05266.1	N-glycosidase YbiA	IHMA87_05041	20481	1	7.61	1	0.357871	1	-0.233966	0.273436	-0.227906	0.285313	0.363931	0.101643	18.2712	17.5089	17.7857	18.3673	17.9256	17.9565	18.0859	18.2979	18.2555	17.8525	18.0669	17.6281
QDL05318.1	Methyl-accepting chemotaxis protein McpU	IHMA87_05095	76676	27	60.53	26	-0.365055	0.0312295	0.0791387	0.599051	0.1644	0.285705	-0.279794	0.0838965	25.3525	25.2759	25.3466	24.8776	25.1176	25.4866	24.9218	25.1036	24.8545	25.1438	25.2174	25.358
QDL00992.1	Tyrosine--tRNA ligase	IHMA87_00644	44031	11	37.84	11	0.0816671	0.567572	0.0902142	0.528506	-0.155816	0.285759	-0.164363	0.261682	22.8577	22.8493	22.6755	22.8844	23.0602	22.9053	22.7893	22.9854	22.8529	23.018	22.7719	23.3307
QDL06346.1	hypothetical protein IHMA87_06161 (plasmid)	IHMA87_06161	18218	2	26.22	2	-0.130333	0.828547	0.0524023	0.930542	-0.659736	0.286762	-0.842472	0.181291	18.6367	18.1474	19.7914	18.8133	19.7921	19.9494	18.3322	18.2568	19.5955	18.5297	20.3535	19.8287
QDL05327.1	Malate:quinone oxidoreductase	IHMA87_05104	55441	31	63.71	30	-0.191825	0.0603499	0.160749	0.10647	0.101909	0.286992	-0.250666	0.0199302	27.4369	27.6762	27.5721	27.3745	27.4765	27.5284	27.438	27.3579	27.3138	27.6754	27.5881	27.5981
QDL05389.1	hypothetical protein IHMA87_05173	IHMA87_05173	58369	17	57.69	17	0.172036	0.223657	-0.100772	0.46483	-0.148851	0.287884	0.123957	0.371928	23.7867	23.8853	23.9115	24.2029	23.9172	23.9099	24.1887	24.1258	23.785	24.062	23.8329	23.8327
QDL00384.1	Quinone oxidoreductase 1	IHMA87_00024	34918	10	60.92	10	-0.164671	0.21962	-0.168847	0.20902	0.141136	0.287899	0.145312	0.274687	23.5746	23.6683	23.6203	23.4897	23.374	23.5761	23.515	23.3734	23.4808	23.0199	23.4107	23.5027
QDL01695.1	Glutamate synthase [NADPH] large chain	IHMA87_01368	58845	28	66.6	27	0.0609574	0.547763	0.110833	0.284383	-0.109895	0.288247	-0.159771	0.134041	26.9421	27.0085	27.1359	27.1863	27.1017	27.1282	27.1823	27.0545	27.0326	27.4003	27.2193	27.1291
QDL01732.1	Zinc-type alcohol dehydrogenase-like protein	IHMA87_01405	36792	2	6.53	2	-0.388252	0.466283	0.059347	0.910122	0.574933	0.288265	0.127335	0.808845	20.0076	20.0318	20.3133	20.2927	19.2133	19.122	20.206	18.7211	20.2608	20.0224	20.1559	18.6276
QDL00780.1	Acyl-CoA dehydrogenase	IHMA87_00426	43311	8	45.29	8	0.0190727	0.911408	-0.156128	0.372271	0.187321	0.288618	0.362522	0.0553034	22.4217	22.4504	22.3051	22.1623	22.2938	22.1591	22.6214	22.5583	22.0547	21.8546	21.9517	22.3406
QDL05872.1	33 kDa chaperonin	IHMA87_05676	32701	3	21.89	3	-1.03667	0.155595	0.458284	0.512547	0.755824	0.288974	-0.739127	0.299162	19.8569	19.9508	19.287	20.2575	17.2645	19.3052	19.0728	18.2331	18.6788	18.8177	19.0014	20.3829
QDL05834.1	Octopine transport system permease protein OccM	IHMA87_05635	26155	2	9.13	2	0.0342009	0.885124	-0.0374926	0.874169	0.257801	0.290063	0.329495	0.18384	19.6746	19.882	20.0864	19.4546	19.4163	19.9988	19.533	20.2729	19.9398	19.311	19.5763	19.8699
QDL01193.1	Outer membrane protein W	IHMA87_00858	25167	25	82.33	23	-0.294535	0.0731993	-0.0924615	0.543815	-0.164273	0.290337	-0.366347	0.0320246	29.6763	30.1641	30.2801	30.2885	30.0623	30.2625	29.8416	29.7137	29.6816	30.0593	30.1253	30.1513
QDL03373.1	HTH-type transcriptional regulator TtgR	IHMA87_03097	23602	3	17.14	3	0.773815	0.00219059	-0.0247246	0.898649	-0.211229	0.290499	0.58731	0.0112071	20.7459	20.4748	20.905	20.5351	21.1304	21.094	21.5914	21.1891	21.6667	20.8521	21.0029	20.8303
QDL05550.1	Exopolysaccharide and Type III Secretion regulator RetS	IHMA87_05344	103821	13	22.82	13	-0.0250395	0.86192	0.207878	0.169283	0.156414	0.291024	-0.0765033	0.597523	24.1092	24.1537	24.3588	24.0384	23.9084	24.2057	23.9896	24.4887	24.0683	24.2418	24.2441	24.2902
QDL05795.1	Glutamine synthetase	IHMA87_05594	51945	26	67.8	26	0.144772	0.370951	0.330417	0.0582595	0.172145	0.291394	-0.0135005	0.93211	26.8025	26.6217	26.8746	26.2759	26.6528	26.8537	27.0461	26.7245	26.9625	26.7948	26.9642	27.0146
QDL03522.1	Protease LasA	IHMA87_03248	45396	7	29.67	7	0.270149	0.197185	-0.833258	0.0016643	-0.217717	0.291556	0.88569	0.00109588	22.7389	22.7439	23.204	23.2458	23.0402	23.0539	23.3489	23.1022	23.0461	21.883	22.6294	22.3277
QDL04170.1	hypothetical protein IHMA87_03908	IHMA87_03908	18334	5	29.41	5	-0.46617	0.0746184	0.16962	0.485554	0.260344	0.292368	-0.375446	0.140059	26.6525	26.7235	26.5555	26.4484	26.3523	26.3497	25.5222	26.4738	26.5368	26.7797	26.5037	26.3758
QDL02901.1	Multidrug resistance protein MdtB	IHMA87_02623	112255	15	25.02	14	0.577664	0.0865187	-0.431221	0.186319	-0.337266	0.293048	0.671619	0.05158	22.3806	22.8321	22.7429	23.1283	22.5922	23.2469	22.9641	23.5956	23.1288	22.5097	21.9748	23.1892
QDL02259.1	Fatty acid oxidation complex subunit alpha	IHMA87_01953	76950	31	65.03	30	0.089985	0.546242	-0.076262	0.608134	-0.159581	0.293973	0.00666554	0.96401	25.4921	25.1157	25.6171	25.4497	25.5861	25.6678	25.4365	25.4991	25.5592	25.7071	25.4269	25.3408
QDL00612.1	Metalloprotease LoiP	IHMA87_00254	26688	9	47.22	9	0.0669761	0.701093	-0.145249	0.411651	0.187413	0.294865	0.399638	0.0401708	24.3897	24.3507	24.6265	23.9986	24.4609	24.3452	24.5475	24.396	24.6244	23.7833	24.31	24.2757
QDL02457.1	Copper resistance protein B	IHMA87_02163	35161	4	19.33	4	0.086414	0.892705	-0.250379	0.696943	0.690397	0.2949	1.02719	0.131111	21.2759	22.798	21.5224	21.4032	20.2246	21.8973	21.9064	21.1448	22.8043	19.912	21.5753	21.2866
QDL03040.1	hypothetical protein IHMA87_02763	IHMA87_02763	62921	3	8.03	3	-1.76643	0.0965332	-0.0347612	1	1.06387	0.295165	-0.667799	0.503821	20.9971	16.6203	16.3149	16.934	16.8917	16.9149	16.3356	16.304	15.9933	16.7784	16.8785	16.9795
QDL00772.1	Cytosine deaminase	IHMA87_00418	47103	4	17.02	3	0.213087	1	0.959655	0.0884718	0.561456	0.295362	-0.185112	0.723382	20.2258	19.5374	20.3031	20.7331	18.841	18.8078	19.6851	20.7864	20.234	20.3911	20.8872	19.9826
QDL05264.1	hypothetical protein IHMA87_05039	IHMA87_05039	16892	2	21.6	2	-0.127723	0.425434	0.22648	0.171451	-0.16956	0.295852	-0.523762	0.00670217	19.7619	19.5298	19.418	19.7374	19.7729	19.708	19.3531	19.2569	19.7164	20.1192	20.0737	19.7048
QDL01443.1	Energy-coupling factor transporter ATP-binding protein EcfA2	IHMA87_01113	28431	16	73.48	16	-0.0760762	0.302721	0.03151	0.662261	0.0772054	0.295986	-0.0303808	0.673546	25.6539	25.6588	25.6434	25.5358	25.6063	25.5824	25.5985	25.5562	25.5732	25.5898	25.614	25.6153
QDL01850.1	Leucine dehydrogenase	IHMA87_01523	35608	6	40.76	5	-0.178193	0.595138	-0.312052	0.359139	0.35771	0.296372	0.491569	0.160972	21.2605	20.8515	21.2205	20.9427	20.6187	20.6981	21.0767	20.9316	20.7897	19.523	20.7507	21.0495
QDL05076.1	Methyl-accepting chemotaxis protein McpQ	IHMA87_04842	72404	15	37	13	0.0445513	0.817541	0.028248	0.883603	0.206945	0.297015	0.223249	0.262702	23.1578	22.8472	22.8964	22.8778	22.5292	22.8735	23.1627	22.9909	22.8814	22.8573	22.3816	23.1263
QDL04106.1	hypothetical protein IHMA87_03843	IHMA87_03843	25164	3	10.96	3	0.163473	0.815702	-0.0275427	0.968632	-0.749859	0.298082	-0.558843	0.432383	20.2868	20.5156	18.1302	20.1416	20.4695	20.571	18.321	20.4978	20.6042	20.3167	20.2725	20.5103
QDL00938.1	Co-chaperone protein DjlA	IHMA87_00590	27919	8	34.13	8	-0.135283	0.23616	0.00319917	0.976808	0.117694	0.298565	-0.0207882	0.850302	22.6268	22.5351	22.7114	22.4985	22.6113	22.4104	22.5539	22.5615	22.3522	22.5072	22.6512	22.3715
QDL02250.1	putative lipid kinase YegS	IHMA87_01944	31407	2	7.62	2	-0.0718628	1	-1.54936	0.10024	-0.936408	0.299348	0.541092	1	18.7922	17.0265	18.7755	19.2431	19.0933	19.067	19.2408	16.6605	18.4774	18.8168	18.1983	15.7403
QDL05353.1	50S ribosomal protein L25	IHMA87_05131	21991	22	83.82	22	0.117626	0.185887	0.0427324	0.617014	-0.0906331	0.299379	-0.0157392	0.853045	30.9116	30.7985	30.8342	30.9854	30.9324	30.8983	31.0638	30.9259	30.9074	31.0056	31.0296	30.9091
QDL00761.1	Multidrug resistance protein MexB	IHMA87_00406	112847	39	46.18	38	-0.0714174	0.639296	0.270546	0.0970808	0.161589	0.299834	-0.180373	0.250256	27.8005	27.91	27.8927	27.4844	27.6913	27.9427	27.5422	28.0106	27.8362	28.0409	27.8283	28.0609
QDL04582.1	hypothetical protein IHMA87_04327	IHMA87_04327	34781	6	36.71	6	-0.186933	0.303733	-0.150772	0.402377	-0.188216	0.300603	-0.224376	0.222332	23.4134	23.2858	22.7119	23.2163	23.2699	23.4896	22.9711	23.0798	22.7995	23.2696	23.149	23.1048
QDL04662.1	Sulfate transporter CysZ	IHMA87_04411	27938	3	15.04	3	-0.0432663	0.853534	-0.179452	0.450241	0.249123	0.300964	0.385309	0.122512	19.6642	19.7994	20.2694	19.5252	19.5221	19.9383	19.4788	20.2912	19.8331	19.5973	19.5726	19.2774
QDL05463.1	hypothetical protein IHMA87_05255	IHMA87_05255	32030	19	74.74	19	0.0938889	0.516198	-0.0171587	0.904547	-0.15208	0.301247	-0.0410321	0.774677	26.0629	26.3876	26.4239	26.3564	26.5301	26.444	26.5103	26.3404	26.3052	26.1659	26.5891	26.5241
QDL01617.1	Ribosomal RNA small subunit methyltransferase J	IHMA87_01288	27894	4	35.63	4	-0.498862	0.193371	-0.0942768	0.797472	0.389866	0.301346	-0.0147195	0.967987	21.852	21.255	21.4242	20.7004	20.668	21.9932	21.4786	20.9561	20.6	21.1616	21.178	20.7393
QDL05080.1	Nicotinate-nucleotide pyrophosphorylase [carboxylating]	IHMA87_04846	30477	3	11.7	3	-0.0627458	0.650895	-0.0303426	0.826085	-0.146604	0.301371	-0.179008	0.212856	20.8184	20.636	20.9163	21.166	20.9344	20.71	20.9047	20.5933	20.6843	20.8967	20.9647	20.858
QDL02716.1	DNA-cytosine methyltransferase	IHMA87_02434	54201	11	34.36	11	0.210163	0.454705	-0.460801	0.11897	-0.294407	0.301478	0.376557	0.19366	22.8908	22.8119	22.9069	23.6047	23.3347	22.5535	23.2842	23.0981	22.8578	23.1271	22.3156	22.6677
QDL03307.1	hypothetical protein IHMA87_03031	IHMA87_03031	29043	7	34.34	7	0.264574	0.026617	0.132033	0.223971	-0.110946	0.301562	0.0215953	0.836331	22.4467	22.3826	22.2918	22.5305	22.4131	22.5103	22.7695	22.69	22.4553	22.5941	22.7048	22.5511
QDL05388.1	Penicillin-binding protein 1B	IHMA87_05172	85664	37	61.29	36	-0.120148	0.216567	0.0257351	0.783286	0.0991555	0.301875	-0.0467272	0.61908	25.9698	25.8326	25.9905	25.8672	25.7319	25.8964	25.7864	25.92	25.726	25.9153	25.8284	25.8289
QDL02082.1	Glucose-6-phosphate 1-dehydrogenase	IHMA87_01763	55582	9	32.31	8	-0.272693	0.485604	0.00537303	0.988897	-0.409796	0.302072	-0.687863	0.0977638	21.7582	21.6755	20.8524	21.9736	21.8218	21.72	21.6594	21.6017	20.2069	22.0751	21.5198	21.9368
QDL01999.1	FKBP-type 22 kDa peptidyl-prolyl cis-trans isomerase	IHMA87_01680	26861	20	70.75	20	-0.0575332	0.715544	0.14531	0.366003	0.166906	0.302276	-0.0359364	0.819564	28.7827	28.8141	28.946	28.4261	28.9228	28.6931	28.5333	28.7971	29.0397	28.7222	28.8864	28.8693
QDL04944.1	hypothetical protein IHMA87_04706	IHMA87_04706	26919	4	20.9	4	0.161217	0.517465	0.539756	0.0485175	0.261045	0.302821	-0.117494	0.635408	20.445	21.2485	20.6686	20.6407	20.8174	20.1208	21.2553	20.9149	20.6754	20.9641	21.0753	21.1588
QDL05815.1	hypothetical protein IHMA87_05615	IHMA87_05615	28014	2	12	2	-0.229486	0.302798	-0.280759	0.213345	-0.229475	0.302822	-0.178202	0.418601	19.6617	19.8164	19.4017	19.8042	19.7921	19.9719	19.6752	19.5016	19.0145	19.1801	19.8771	19.6687
QDL06332.1	hypothetical protein IHMA87_06147 (plasmid)	IHMA87_06147	22875	1	6.02	1	0.129399	0.654999	-0.0848397	0.768889	-0.305014	0.303193	-0.0907752	0.753306	19.4498	19.4478	19.6851	19.1939	20.5955	19.7084	19.846	19.6215	19.5034	19.6784	19.7472	19.8176
QDL05109.1	hypothetical protein IHMA87_04876	IHMA87_04876	24222	6	41.15	5	-0.00483902	0.974707	-0.127266	0.412605	-0.161546	0.303306	-0.039119	0.798043	22.0407	21.9833	21.6711	22.133	21.9759	22.0709	22.1145	21.5749	21.9912	21.9223	22.011	21.8647
QDL01965.1	Long-chain-fatty-acid--CoA ligase	IHMA87_01642	61736	14	44.31	12	0.0499451	0.802424	0.0649478	0.745178	0.210858	0.30349	0.195855	0.337415	22.9623	23.0715	22.552	22.88	22.429	22.6443	22.9726	23.1105	22.6526	22.6906	22.4707	22.9868
QDL02779.1	Translation initiation factor IF-1	IHMA87_02497	8303	6	69.44	6	0.118287	0.542538	-0.162637	0.406362	-0.203424	0.30373	0.0774995	0.688278	26.5632	26.0898	26.433	26.7074	26.4891	26.4998	26.7571	26.2686	26.4152	26.7164	26.3773	26.1146
QDL02314.1	hypothetical protein IHMA87_02009	IHMA87_02009	12904	5	55.08	4	0.75939	0.0543888	0.414166	0.26219	-0.377541	0.304154	-0.0323168	0.927955	21.2048	21.4305	21.2951	21.0861	22.3242	21.6528	22.4389	21.8048	21.965	22.388	22.5134	21.4042
QDL03899.1	HTH-type transcriptional repressor FabR	IHMA87_03635	30971	1	6.38	1	0.261896	0.666326	-0.83999	0.184687	-0.637827	0.304707	0.464059	0.449448	18.7899	19.007	16.3985	18.3332	18.802	18.9736	18.6513	18.1352	18.1946	18.3238	17.2814	17.9837
QDL04523.1	Holliday junction ATP-dependent DNA helicase RuvB	IHMA87_04267	38936	7	35.8	6	0.00168683	0.997336	-0.815471	0.129023	-0.532946	0.304921	0.284212	0.576895	20.9221	20.4974	21.3101	21.6375	20.7058	21.9852	20.8785	20.4384	21.4177	19.6544	20.6338	21.5937
QDL04658.1	hypothetical protein IHMA87_04407	IHMA87_04407	14874	1	14.39	1	-0.253661	0.319251	-0.0302666	0.902949	0.261528	0.305234	0.038133	0.87793	21.0702	21.2634	21.1972	20.9096	20.8861	20.9505	21.0775	20.3471	21.3453	21.1087	21.0712	20.4755
QDL03299.1	HTH-type transcriptional regulator LeuO	IHMA87_03023	33608	1	8.97	1	0.226177	0.473838	-0.141152	0.652246	-0.328111	0.30564	0.0392186	0.899871	16.4828	16.1333	16.5265	16.0345	17.35	16.7424	16.8136	16.6856	16.3221	16.1895	16.6908	16.8233
QDL05908.1	Inner membrane transport permease YhhJ	IHMA87_05713	40965	3	19.25	3	0.0303316	0.876589	-0.0688054	0.725316	-0.205273	0.30628	-0.106136	0.589458	20.4325	20.666	20.7049	20.6874	20.778	20.9539	20.5113	21.0803	20.3028	20.5482	20.744	20.9205
QDL04471.1	Phosphoribosylaminoimidazole-succinocarboxamide synthase	IHMA87_04214	26888	9	56.78	9	0.113667	0.465308	-0.153	0.330974	-0.161185	0.307023	0.105482	0.497233	22.4968	22.6373	22.351	22.7465	22.7377	22.4844	22.8409	22.3821	22.6031	22.4879	22.705	22.3167
QDL01397.1	Nitrate/nitrite transporter NarK	IHMA87_01067	50585	3	7.91	3	-0.0199642	0.977632	0.0306374	0.965681	0.747295	0.307201	0.696693	0.339445	20.8689	20.9764	21.168	20.29	19.5794	20.9021	20.8585	20.8071	21.2878	21.5614	18.2986	21.0033
QDL06051.1	hypothetical protein IHMA87_05858	IHMA87_05858	13572	4	18.7	4	-0.126071	0.478847	0.153244	0.392231	0.183881	0.308503	-0.0954336	0.589857	23.4109	23.5604	23.8368	23.3748	23.3004	23.5812	23.1459	23.796	23.4879	23.4978	23.5228	23.6955
QDL01384.1	Osmoprotectant import permease protein OsmY	IHMA87_01054	25125	2	12.92	2	0.173177	0.601025	0.218672	0.510823	0.343781	0.308948	0.298285	0.374244	20.1517	20.5181	19.9909	19.2108	20.0285	20.39	20.0943	20.5876	20.4983	20.5098	19.5727	20.2028
QDL01952.1	putative signaling protein	IHMA87_01626	80161	2	3.86	2	-0.483634	0.4102	-0.583866	0.323893	0.602149	0.309725	0.702381	0.240392	18.172	19.1355	18.811	18.5168	18.1764	17.6188	18.4146	18.8319	17.4211	16.1821	18.0416	18.3368
QDL02108.1	hypothetical protein IHMA87_01790	IHMA87_01790	46135	2	7.54	2	-0.619125	0.294559	0.245985	0.66964	0.598667	0.309934	-0.266443	0.644262	19.9567	20.0876	20.91	18.2583	20.5953	20.3046	19.3477	20.128	19.6212	19.8085	19.5478	20.5399
QDL00639.1	Acyl-homoserine lactone acylase QuiP	IHMA87_00283	87375	19	38.24	18	-0.201458	0.271219	0.215308	0.241646	0.184628	0.310925	-0.232138	0.209299	24.4003	23.9515	24.334	24.1467	23.9708	24.0144	24.1794	23.9297	23.9723	24.632	24.0877	24.0581
QDL04987.1	Ubiquinol-cytochrome c reductase iron-sulfur subunit	IHMA87_04752	20828	16	87.82	16	-0.12209	0.363097	0.183941	0.181647	-0.136706	0.311059	-0.442737	0.00618053	27.8702	27.9175	27.9391	28.2868	27.9352	27.915	27.7398	27.867	27.7538	28.3219	28.3623	28.0046
QDL05387.1	Beta-barrel assembly-enhancing protease	IHMA87_05171	26090	6	37.4	5	-0.702163	0.157187	0.534915	0.271028	0.489857	0.311078	-0.74722	0.134709	24.7878	24.6919	25.1156	23.7594	24.7652	24.6011	24.7667	24.7698	22.9522	25.2096	24.9508	24.5701
QDL01596.1	Peptide chain release factor RF2	IHMA87_01267	42916	4	18.59	4	0.292462	0.19656	0.135648	0.535431	0.225079	0.31195	0.381893	0.100942	22.169	21.9029	22.0793	21.3159	22.2382	21.9218	22.4462	22.4139	22.1684	22.1276	22.0111	21.7442
QDL02293.1	Tetraacyldisaccharide 4'-kinase	IHMA87_01987	36859	12	56.93	12	0.00220133	0.980312	-0.0190537	0.831053	-0.0925473	0.31248	-0.0712923	0.431647	23.459	23.5175	23.5778	23.6091	23.5558	23.667	23.4187	23.516	23.6263	23.5739	23.5346	23.6663
QDL06286.1	ATP synthase epsilon chain	IHMA87_06101	14726	6	73.76	6	-0.217668	0.472834	0.516022	0.107436	0.310356	0.312497	-0.423334	0.177472	26.5489	26.6026	26.5687	26.7112	25.5554	26.5225	26.5904	26.6201	25.8567	26.931	26.8176	26.5886
QDL02497.1	hypothetical protein IHMA87_02204	IHMA87_02204	34012	6	32	6	0.158203	0.34026	-0.550035	0.00591774	-0.168033	0.312523	0.540205	0.00656738	23.3365	23.4598	23.4013	23.6452	23.6016	23.455	23.4051	23.657	23.6102	22.6531	23.0541	23.3444
QDL01662.1	Enolase	IHMA87_01334	45195	10	46.62	10	0.0598541	0.57132	-0.00361776	0.972475	-0.108685	0.312881	-0.0452128	0.667807	24.0066	24.0972	23.874	24.0503	24.2446	24.0089	24.144	23.9584	24.0549	24.0174	24.1791	24.0965
QDL01673.1	Protein-L-isoaspartate O-methyltransferase	IHMA87_01345	24648	3	24.32	3	1.5902	0.0364838	0.175183	0.795715	-0.698541	0.313972	0.716478	0.302349	18.2082	20.3323	21.2556	20.7006	20.0223	21.1689	21.5057	21.5696	21.4914	21.0783	20.0504	21.2886
QDL05248.1	putative lipid II flippase MurJ	IHMA87_05023	56206	3	8.59	3	0.188677	0.645344	0.337681	0.415645	0.421308	0.314306	0.272304	0.50904	19.4799	19.0942	19.9627	19.5092	18.0696	19.6941	19.3628	19.9557	19.7843	19.1714	19.3957	19.7189
QDL04999.1	Sulfate adenylyltransferase subunit 2	IHMA87_04764	35493	8	39.67	8	0.03291	0.85142	0.038789	0.825335	-0.181263	0.314664	-0.187142	0.300034	23.419	23.3832	23.4005	23.7756	23.5573	23.4136	23.8296	23.4056	23.0662	23.7019	23.5878	23.5731
QDL00479.1	putative HTH-type transcriptional regulator	IHMA87_00119	18218	2	10.83	2	0.33518	1	-0.580398	0.222906	-0.472615	0.314829	0.442962	1	16.7503	16.949	16.6491	16.9493	16.6061	18.2109	17.9261	16.9723	16.4556	16.9374	16.8798	16.208
QDL03553.1	hypothetical protein IHMA87_03279	IHMA87_03279	13920	3	44.17	3	0.0269412	0.886707	-0.0217942	0.908228	0.19494	0.315179	0.243675	0.215677	23.3289	23.3536	23.44	22.9654	23.4158	23.1565	22.9548	23.5574	23.6912	23.1944	23.2405	23.0374
QDL03589.1	Membrane-bound lytic murein transglycosylase D	IHMA87_03315	59871	4	13.67	3	-0.874752	0.181021	0.395938	0.529808	0.642038	0.316082	-0.628652	0.325771	20.0336	19.8531	20.2233	18.6843	19.2691	20.2305	20.1591	18.7939	18.5327	20.296	18.4713	20.6044
QDL01873.1	Ferredoxin--NADP reductase	IHMA87_01546	29532	11	63.18	11	-0.139697	0.381059	0.00229116	0.988304	-0.16083	0.316272	-0.302818	0.0751081	23.4123	23.7035	23.5082	23.9829	23.5786	23.545	23.6214	23.3807	23.2029	23.7321	23.8055	23.5758
QDL00429.1	Oligopeptidase A	IHMA87_00069	76014	11	21.44	11	0.131926	0.469905	-0.0462625	0.797597	-0.185148	0.316651	-0.00695989	0.969172	22.8807	22.9204	23.2367	23.3147	23.0753	23.2032	23.4479	23.0288	22.9568	23.0986	23.4452	22.9106
QDL06179.1	Decaprenylphosphoryl-beta-D-ribose oxidase	IHMA87_05992	48140	13	39.49	13	0.440929	0.00206831	-0.165371	0.152942	-0.112629	0.31688	0.493671	0.000957303	24.361	24.1242	24.0625	24.3527	24.2419	24.291	24.539	24.5901	24.7414	24.0058	24.2103	24.1734
QDL00465.1	Carbonic anhydrase 1	IHMA87_00105	26804	5	35.95	5	0.176726	0.336684	-0.29175	0.126703	-0.184474	0.316937	0.284001	0.135942	21.9954	21.8304	21.697	22.0755	22.0126	21.9882	22.1692	22.0612	21.8227	22.0935	21.7588	21.3489
QDL04096.1	hypothetical protein IHMA87_03833	IHMA87_03833	40214	3	9.97	3	-0.313438	0.0820664	-0.168155	0.324173	0.170798	0.317004	0.0255147	0.878101	21.2591	21.3054	20.7917	21.2349	20.7453	20.8637	20.7575	20.8332	20.8252	20.8867	20.803	20.6498
QDL06020.1	Alanine racemase, catabolic	IHMA87_05827	38806	7	30.25	7	0.0883541	0.597977	0.177345	0.300009	0.170875	0.317047	0.0818845	0.624703	21.7185	21.8662	21.9302	21.862	21.5178	21.6224	21.9459	22.2568	21.5772	21.8065	21.8128	21.915
QDL03601.1	Trigger factor	IHMA87_03329	48522	49	80.5	49	0.197447	0.0630801	0.125225	0.214348	-0.0993565	0.317529	-0.0271349	0.77972	30.1199	30.016	30.0484	30.016	30.2316	30.2348	30.3914	30.1867	30.1985	30.3054	30.2702	30.2825
QDL01061.1	Mitomycin biosynthesis 6-O-methyltransferase	IHMA87_00726	36302	13	56.29	13	0.181364	0.296602	0.0254312	0.880349	0.173146	0.317853	0.329078	0.0736437	23.7498	24.0575	23.7528	23.8841	23.5648	23.5918	24.0764	23.9978	24.03	23.362	23.7526	24.0024
QDL03109.1	Gluconate 2-dehydrogenase subunit 3	IHMA87_02832	26245	3	23.95	3	-0.540141	0.130056	0.0695018	0.836159	-0.344007	0.31816	-0.953649	1	19.6953	20.5298	19.973	20.3127	20.4196	20.4978	19.9329	18.6551	19.9895	20.5785	20.3867	20.4733
QDL01548.1	Threonine synthase	IHMA87_01219	51820	19	67.16	19	0.28214	0.0801054	-0.0276873	0.852254	-0.15212	0.318419	0.157707	0.301876	24.4677	24.3832	23.8946	24.4957	24.45	24.2562	24.5936	24.5556	24.4428	24.2991	24.4278	24.3919
QDL04907.1	Universal stress protein E	IHMA87_04667	31014	19	74.13	19	0.11267	0.500057	0.396011	0.0337421	0.168931	0.318831	-0.11441	0.493618	25.9983	26.4353	25.975	26.0811	26.1365	25.6842	26.3918	26.1441	26.2107	26.3673	26.4833	26.2391
QDL04894.1	Major cardiolipin synthase ClsA	IHMA87_04654	44461	9	24.94	9	-0.150006	0.454059	-0.165895	0.409181	0.202011	0.318891	0.2179	0.284271	22.7426	22.4927	22.7908	22.2931	22.6839	22.4431	22.6376	22.3051	22.6333	22.7329	22.0151	22.1743
QDL01479.1	4-hydroxy-3-methylbut-2-en-1-yl diphosphate synthase (flavodoxin)	IHMA87_01150	40044	11	42.59	11	0.364751	0.0287595	-0.0716202	0.627058	-0.149601	0.319774	0.28677	0.0725786	22.9289	22.5023	22.796	22.8076	23.0291	22.8392	23.185	22.9721	23.1643	22.6418	23.0456	22.7737
QDL03974.1	Flagellum site-determining protein YlxH	IHMA87_03711	29649	13	55.23	13	-0.341871	0.0972363	-0.0798948	0.677981	0.195554	0.319899	-0.0664219	0.729585	25.0444	24.9571	24.4895	24.4775	25.0469	24.3799	24.5583	24.4635	24.4436	24.5729	24.4839	24.6078
QDL04674.1	putative lipoprotein YiaD	IHMA87_04424	24686	15	70.04	15	0.128145	0.395568	-0.172744	0.259071	-0.150751	0.320956	0.150137	0.322833	27.1523	27.438	27.475	27.4479	27.5828	27.4869	27.336	27.3522	27.7616	27.3053	27.5101	27.184
QDL05393.1	hypothetical protein IHMA87_05179	IHMA87_05179	32719	9	37.2	9	-0.0306192	0.786329	-0.316651	0.0164152	-0.114753	0.321255	0.171278	0.150401	23.1176	22.9845	23.0837	23.3041	23.1366	23.0894	22.9558	22.923	23.2151	22.9676	22.7428	22.8697
QDL00665.1	hypothetical protein IHMA87_00310	IHMA87_00310	45112	5	17.73	5	-0.602277	0.0885671	0.320243	0.33942	0.333084	0.32132	-0.589436	0.0946147	20.1939	21.0093	20.8284	19.9146	20.2409	20.8769	19.5691	20.5059	20.1498	20.6139	20.4072	20.972
QDL02635.1	HTH-type transcriptional repressor BluR	IHMA87_02350	13927	4	46.61	4	-0.136297	0.285965	-0.196042	0.136026	0.125919	0.322209	0.185664	0.155683	23.1871	22.8371	23.1784	22.9757	22.9352	22.9141	22.9655	22.9452	22.883	22.8526	22.8453	22.5388
QDL03725.1	hypothetical protein IHMA87_03459	IHMA87_03459	18187	6	74.4	6	0.43177	0.0420122	-0.198863	0.308245	-0.192862	0.322319	0.437771	0.0397553	22.9743	23.0062	23.2316	23.2189	23.017	23.5547	23.5529	23.3412	23.6133	22.6904	23.3087	23.195
QDL00520.1	Swarming motility protein SwrC	IHMA87_00160	112054	33	40.69	31	-0.0720452	0.638195	0.111499	0.470285	0.154589	0.322647	-0.0289552	0.849386	25.2325	25.4094	25.6583	25.081	25.284	25.4714	25.114	25.4961	25.4739	25.3648	25.4173	25.3888
QDL03008.1	CRISPR-associated protein Csy1	IHMA87_02731	49243	5	18.2	5	-0.169414	0.275512	-0.0600828	0.691071	0.152672	0.323025	0.0433413	0.773932	21.9092	22.1535	21.8931	21.8607	21.7681	21.8691	21.9488	21.8397	21.6591	21.5714	21.6482	22.098
QDL00385.1	Oxygen-dependent coproporphyrinogen-III oxidase	IHMA87_00025	34714	3	12.46	3	0.0127753	0.938262	-0.026974	0.870164	-0.167047	0.323502	-0.127298	0.447081	21.1134	21.4647	21.5657	21.7053	21.396	21.5436	21.479	21.1981	21.5049	21.7778	21.4132	21.3729
QDL00691.1	hypothetical protein IHMA87_00336	IHMA87_00336	11565	1	14.04	1	-0.0120218	0.920044	-0.0703563	0.560288	-0.121133	0.324068	-0.0627985	0.602521	24.2911	24.298	24.4826	24.5395	24.476	24.4196	24.4729	24.1256	24.4371	24.4096	24.5317	24.2827
QDL03849.1	Dihydrolipoyllysine-residue succinyltransferase component of 2-oxoglutarate dehydrogenase complex	IHMA87_03584	42959	46	77.56	46	0.507602	0.000344127	0.473135	0.000581223	-0.0990625	0.324443	-0.0645962	0.514489	29.3542	29.1716	29.3727	29.4046	29.4036	29.3875	29.9334	29.7654	29.7225	29.8738	29.7767	29.9647
QDL04176.1	Cytochrome bo(3) ubiquinol oxidase subunit 1	IHMA87_03914	73833	8	14.29	8	0.146326	0.47737	0.264698	0.211385	0.205314	0.324719	0.0869426	0.670267	23.7443	23.5876	24.2552	23.5238	23.6385	23.8088	23.6479	24.2495	24.1286	24.0616	23.8183	23.8853
QDL06422.1	DNA-invertase hin (plasmid)	IHMA87_06237	20146	9	52.13	9	0.211275	0.340766	-0.315651	0.165949	-0.218271	0.325765	0.308655	0.174645	24.2624	24.4724	24.5428	24.8763	24.3532	24.7029	24.4313	24.7939	24.6862	24.7893	23.9837	24.2125
QDL04186.1	hypothetical protein IHMA87_03924	IHMA87_03924	20244	3	24.71	2	0.161306	0.551354	-0.2581	0.34721	-0.270291	0.325953	0.149115	0.58133	20.5499	20.8435	20.6299	20.5321	20.9482	21.3539	21.3942	20.7463	20.3668	20.5876	20.8297	20.6426
QDL05784.1	hypothetical protein IHMA87_05583	IHMA87_05583	8900	4	57.65	4	-0.0240193	0.857088	-0.121084	0.37353	0.134253	0.326021	0.231318	0.10553	25.8574	26.23	26.1371	26.0356	25.7761	26.01	25.971	25.9633	26.2181	25.7003	25.9248	25.8333
QDL01686.1	hypothetical protein IHMA87_01359	IHMA87_01359	14986	3	37.5	3	-0.690264	0.000118646	-0.0140189	0.904079	0.11713	0.326085	-0.559116	0.00059903	24.7301	24.9046	24.7137	24.7397	24.6552	24.6021	24.3035	23.8981	24.076	24.6203	24.7271	24.6076
QDL03827.1	Methyl-accepting chemotaxis protein McpQ	IHMA87_03561	58172	24	63.22	22	-0.205645	0.0614924	-0.0695365	0.492681	-0.100834	0.326127	-0.236942	0.0356952	25.8284	25.704	25.9284	25.9019	25.8847	25.9767	25.553	25.5343	25.7567	25.9246	25.7656	25.8645
QDL01026.1	50S ribosomal protein L18	IHMA87_00690	12662	5	43.97	5	0.145431	0.247629	0.00606838	0.960146	-0.122291	0.326169	0.0170711	0.888258	30.2854	30.1079	30.2762	30.5832	30.1563	30.2969	30.4439	30.3425	30.3195	30.4412	30.3578	30.2556
QDL05993.1	hypothetical protein IHMA87_05800	IHMA87_05800	55342	4	17.15	4	0.371722	0.384039	0.0212339	0.959548	-0.421368	0.326402	-0.0708796	0.865646	20.3501	19.6307	19.4455	20.6557	19.3993	20.6353	19.8678	20.0701	20.6035	19.6214	20.4076	20.725
QDL05082.1	hypothetical protein IHMA87_04848	IHMA87_04848	22720	5	40.8	5	-0.0774799	0.691855	-0.356182	0.0901923	-0.195856	0.326664	0.0828458	0.671901	21.5259	21.5062	21.1044	21.6059	21.4557	21.6625	21.4438	21.0747	21.3856	21.3126	20.8233	21.5197
QDL02767.1	Acetyltransferase	IHMA87_02485	15982	1	10.64	1	-0.459	1	-0.0697814	0.687755	-0.173573	0.327617	-0.562791	1	17.9416	18.1131	17.597	17.8053	18.0573	18.3098	17.3976	17.2872	17.5899	17.8365	17.9933	18.1333
QDL06035.1	Periplasmic dipeptide transport protein	IHMA87_05842	58054	13	42.4	13	0.157811	0.166399	0.172705	0.133422	-0.108771	0.327804	-0.123664	0.269251	23.5522	23.5973	23.4398	23.7988	23.6112	23.5056	23.8153	23.6711	23.5763	23.8996	23.7633	23.7709
QDL03596.1	Peptidyl-prolyl cis-trans isomerase D	IHMA87_03322	68764	49	65.86	48	-0.0654075	0.426846	0.147158	0.0920162	0.081171	0.328233	-0.131395	0.12714	29.2879	29.1539	29.225	29.1648	29.095	29.1635	29.1337	29.1956	29.1413	29.3664	29.2625	29.2358
QDL01544.1	K(+)/H(+) antiporter NhaP2	IHMA87_01215	65659	9	28.31	9	-0.0333387	0.899679	0.368142	0.18384	0.264771	0.328671	-0.13671	0.607523	22.3643	22.6677	22.5525	21.8866	22.41	22.4936	21.8621	22.9829	22.6394	22.6269	22.595	22.6726
QDL05852.1	Beta-ketoacyl-[acyl-carrier-protein] synthase FabY	IHMA87_05655	68736	17	39.27	16	0.14831	0.221612	-0.143284	0.236509	-0.116773	0.328914	0.174822	0.155435	23.9098	23.946	23.7524	24.111	23.9431	23.9043	24.1552	23.9199	23.9779	24.0047	23.692	23.8319
QDL05649.1	Motility protein A	IHMA87_05446	30100	10	41.34	10	-0.151436	0.116531	0.0361962	0.689953	0.0903115	0.329661	-0.0973209	0.295364	24.5859	24.594	24.6194	24.4192	24.5316	24.5776	24.3375	24.4614	24.546	24.6308	24.4941	24.512
QDL00750.1	hypothetical protein IHMA87_00395	IHMA87_00395	17683	9	80.95	9	-0.345775	0.0112258	-0.13574	0.251258	-0.114073	0.330227	-0.324108	0.0156433	23.7898	23.8582	23.7458	23.8346	24.0013	23.9001	23.419	23.3653	23.5722	23.981	23.7452	23.6026
QDL00368.1	Glycine--tRNA ligase alpha subunit	IHMA87_00008	36213	8	42.86	8	0.0519865	0.802773	0.222036	0.299013	0.207349	0.330432	0.0372995	0.85767	22.5691	22.983	22.5861	22.9159	22.283	22.3171	23.0278	22.6864	22.5798	22.7338	22.9153	22.5331
QDL04946.1	hypothetical protein IHMA87_04708	IHMA87_04708	37956	14	59.46	14	-0.145786	0.206311	-0.260125	0.0366106	-0.110302	0.330601	0.00403648	0.970884	24.9429	25.0666	25.1247	25.2614	25.0701	25.1335	24.9807	24.728	24.9881	24.8007	24.8665	25.0176
QDL01484.1	Methionine aminotransferase	IHMA87_01155	42340	10	42.41	9	0.18217	0.372042	0.16585	0.414775	-0.199226	0.330853	-0.182907	0.370189	22.8973	22.7275	22.1574	22.9981	22.7918	22.59	22.8059	22.7241	22.7987	23.2222	22.8907	22.7645
QDL05079.1	hypothetical protein IHMA87_04845	IHMA87_04845	83642	3	6.54	3	-0.392394	0.539923	-2.08941	1	-0.631141	0.331447	1.06587	0.115488	20.2957	17.6585	19.8311	20.1251	20.2417	19.312	18.1472	18.9542	19.5068	17.513	18.1904	17.7072
QDL03533.1	Sulfate/thiosulfate import ATP-binding protein CysA	IHMA87_03259	39839	6	26.04	6	0.181325	0.344222	-0.120587	0.524006	-0.186368	0.331587	0.115544	0.54116	21.794	21.8235	22.1189	22.3849	21.8892	22.0214	22.2329	21.8958	22.1517	22.0682	22.2152	21.6503
QDL02752.1	NADH-quinone oxidoreductase subunit K	IHMA87_02470	10954	3	13.73	3	-0.0321827	0.897362	0.290212	0.260379	0.24807	0.331843	-0.074325	0.766198	23.0024	23.2197	23.5127	22.527	23.124	23.3396	22.8625	23.6186	23.1572	23.4187	23.1362	23.3063
QDL03683.1	hypothetical protein IHMA87_03416	IHMA87_03416	18139	5	38.06	5	0.0406826	0.83642	-0.28851	0.163794	-0.195708	0.332014	0.133485	0.502674	21.9531	22.0985	21.8999	22.1041	22.084	22.3506	21.8675	21.9661	22.24	21.4748	21.8958	22.3026
QDL03645.1	HTH-type transcriptional regulator PrtR	IHMA87_03375	30140	4	28.57	3	0.413455	0.129658	-0.0882994	0.731615	-0.255146	0.33214	0.246608	0.347818	21.017	20.8142	19.9031	20.8064	20.8782	20.8152	21.1919	20.8372	20.9456	20.5015	20.9257	20.8077
QDL01925.1	Chemotaxis protein CheV	IHMA87_01599	34427	17	60.65	17	0.0156545	0.882572	-0.11266	0.301095	-0.105264	0.33228	0.0230496	0.827941	25.4432	25.3843	25.493	25.604	25.5067	25.5257	25.499	25.4306	25.4379	25.2349	25.6256	25.4378
QDL02163.1	putative HTH-type transcriptional regulator	IHMA87_01854	38321	4	18.26	4	0.332395	0.412988	0.938094	0.0366638	0.396384	0.332389	-0.209314	0.602401	19.9177	19.4859	19.3277	18.7365	19.3427	19.463	19.9223	19.7042	20.102	21.0264	20.1085	19.2217
QDL00871.1	Cytochrome c'	IHMA87_00519	17110	6	46.05	6	-0.0293342	0.786615	0.248883	0.0400298	0.10742	0.332548	-0.170797	0.136527	24.8122	24.9028	24.9057	24.7039	24.7202	24.8744	24.7895	24.7331	25.0101	24.8984	25.1462	25.0005
QDL05243.1	4-hydroxy-3-methylbut-2-enyl diphosphate reductase	IHMA87_05018	34778	3	17.52	3	-0.596495	0.0312567	-0.638533	0.0230966	-0.241982	0.333668	-0.199945	0.420885	20.6246	20.4473	20.6833	21.0274	20.5929	20.8609	19.6762	19.8057	20.4839	19.7642	20.4618	20.3395
QDL03757.1	Streptothricin hydrolase	IHMA87_03491	21305	3	26.26	3	-0.663238	0.14345	-0.878928	0.0616796	-0.424212	0.333793	-0.208522	0.628436	20.0577	20.2473	19.1845	20.419	20.6114	19.7318	18.2761	19.732	19.4917	18.979	19.4757	19.6707
QDL05999.1	tRNA threonylcarbamoyladenosine dehydratase	IHMA87_05806	53571	20	66.19	20	0.231208	0.157783	-0.0544388	0.72667	-0.153613	0.334267	0.132034	0.403666	25.4269	25.0455	25.397	25.4437	25.4436	25.4428	25.5794	25.4534	25.5302	25.6894	25.0965	25.381
QDL00945.1	Putrescine transport system permease protein PotH	IHMA87_00597	45879	4	13.73	3	-0.816503	0.103183	0.537011	0.265505	0.46186	0.334289	-0.891654	0.0786659	21.1089	20.7866	21.224	20.0786	20.4477	21.2076	19.0682	20.9436	20.6581	21.23	20.7359	21.379
QDL06094.1	Glycine betaine/proline betaine transport system ATP-binding protein ProV	IHMA87_05907	43720	30	68.11	30	0.720953	0.0309388	0.414996	0.179128	-0.291366	0.334315	0.0145909	0.960485	27.2779	26.4748	26.2689	26.3449	27.2193	27.3314	27.4228	27.3851	27.3765	27.4633	27.3035	27.3738
QDL01466.1	Serine acetyltransferase	IHMA87_01137	27931	15	64.34	14	-0.00538461	0.957779	0.0772778	0.454	-0.10057	0.334567	-0.183232	0.0945148	26.4769	26.3586	26.1861	26.391	26.4703	26.462	26.391	26.2159	26.3985	26.5704	26.547	26.4377
QDL01773.1	Argininosuccinate synthase	IHMA87_01446	45268	12	45.43	12	0.0209292	0.866711	0.08057	0.522368	-0.123156	0.33481	-0.182797	0.16351	23.2388	23.5289	23.5339	23.4728	23.6368	23.5616	23.4606	23.5984	23.3054	23.7573	23.4862	23.6694
QDL05265.1	hypothetical protein IHMA87_05040	IHMA87_05040	70110	24	54.69	24	-0.0366926	0.724821	0.120188	0.26305	0.102653	0.334964	-0.0542274	0.604262	26.0899	26.0023	26.2305	25.9414	26.0504	26.0228	26.065	26.0026	26.1449	26.2303	26.1836	25.9614
QDL03301.1	Alcohol dehydrogenase	IHMA87_03025	38594	13	68.58	12	0.0652046	0.655076	-0.0618583	0.671554	-0.143456	0.334992	-0.0163929	0.910142	22.8686	23.1627	22.8248	23.1875	23.2007	22.8982	23.1895	22.9076	22.9545	22.8721	23.215	23.0138
QDL02206.1	Ribosome modulation factor	IHMA87_01897	8135	4	52.86	4	-0.251004	0.296512	-0.205349	0.388717	-0.230521	0.335599	-0.276176	0.253416	23.6551	23.2165	23.6849	23.7092	23.7573	23.7817	23.2238	23.2202	23.3596	24.1432	23.3359	23.1529
QDL05075.1	Lysine/ornithine decarboxylase	IHMA87_04841	43616	5	20.67	5	0.610285	0.173805	-0.624918	0.164636	-0.421393	0.335769	0.813809	0.0794013	19.7416	20.9392	20.591	21.062	20.9033	20.5706	20.9863	21.0167	21.0997	19.1766	20.6935	20.7911
QDL00932.1	Chaperone SurA	IHMA87_00583	48429	12	39.53	12	-0.131795	0.312347	0.0701204	0.5838	0.125135	0.336204	-0.0767811	0.5492	23.0578	23.1977	23.2238	23.0693	23.0738	22.9609	23.278	22.8053	23.0006	22.9894	23.2037	23.1213
QDL01647.1	1-deoxy-D-xylulose 5-phosphate reductoisomerase	IHMA87_01319	42602	1	3.54	1	-0.0832267	0.771389	-0.414147	0.168229	-0.281366	0.336628	0.0495545	0.862455	16.8893	17.4047	17.7313	17.1337	18.0526	17.683	17.1927	17.049	17.5338	16.9076	17.2079	17.5113
QDL05540.1	3-dehydroquinate dehydratase 1	IHMA87_05334	16234	4	48.3	4	0.107727	0.482727	-0.0902278	0.555097	-0.149151	0.336629	0.0488039	0.748013	22.0278	21.8925	21.6648	21.9522	22.2453	21.8351	22.1105	21.7248	22.0731	21.9126	21.9968	21.8526
QDL00787.1	Inner membrane protein YccS	IHMA87_00433	81639	8	16.1	8	0.529533	0.293231	0.0475007	0.922692	-0.480945	0.337406	0.00108739	0.998227	19.9156	21.3602	22.0144	21.6178	21.4265	21.6888	20.9759	22.3548	21.548	21.5255	21.7835	21.5666
QDL02454.1	Silver exporting P-type ATPase	IHMA87_02160	72948	7	21.56	7	0.107908	0.697819	-0.0549922	0.842697	0.271793	0.337874	0.434693	0.138526	22.3529	22.458	22.9424	21.9865	22.1324	22.819	22.4551	23.0834	22.5385	22.6191	22.0903	22.0635
QDL04879.1	General stress protein 18	IHMA87_04639	20781	1	6.74	1	0.0123114	1	-0.244275	0.430774	0.299339	0.338103	0.555925	0.091265	19.1871	19.4479	19.1286	19.5114	18.7108	18.6433	19.1192	19.0728	19.6085	18.2146	19.2642	18.6539
QDL00695.1	Phosphopantetheine adenylyltransferase	IHMA87_00340	17771	11	76.1	11	-0.123599	0.453267	0.437177	0.0201494	0.159172	0.338635	-0.401604	0.0296167	25.7916	25.6225	25.5433	25.5992	25.272	25.6086	25.5285	25.478	25.5801	26.2912	25.742	25.7581
QDL03699.1	Putative 4-hydroxy-4-methyl-2-oxoglutarate aldolase	IHMA87_03433	17362	2	12.96	2	-0.0534835	0.561364	-0.126296	0.186433	-0.0894169	0.338884	-0.0166043	0.855771	21.2956	21.2867	21.234	21.3034	21.4234	21.3578	21.1065	21.364	21.1854	21.1958	21.2918	21.2182
QDL01948.1	Phosphate-import permease protein PhnE	IHMA87_01622	29463	1	3.25	1	-0.0702867	0.606301	0.0752109	0.58169	0.13262	0.339104	-0.0128772	0.924271	19.6963	19.6972	19.7497	19.4797	19.5433	19.7224	19.3862	19.9301	19.6161	19.5945	19.6468	19.7297
QDL05954.1	hypothetical protein IHMA87_05761	IHMA87_05761	25794	6	50.64	6	0.157607	0.43743	0.0884475	0.659579	-0.195219	0.340044	-0.126059	0.532239	24.0822	23.5398	24.0738	23.7625	24.2131	24.3059	24.2323	24.0769	23.8594	23.9716	24.2756	24.2996
QDL05374.1	Iron-utilization periplasmic protein	IHMA87_05153	36249	8	44.78	8	-0.416391	0.175014	0.603763	0.060365	0.285166	0.340965	-0.734987	0.0275818	22.4105	22.3239	21.3081	21.5706	22.0148	21.6018	21.9447	21.462	21.3867	22.5736	22.1693	22.2555
QDL06354.1	hypothetical protein IHMA87_06169 (plasmid)	IHMA87_06169	113484	14	21.29	13	-0.220143	0.227004	0.297468	0.112612	-0.170658	0.341854	-0.688268	0.00242722	22.6466	22.1162	22.5291	22.6413	22.5296	22.6331	22.0734	22.3166	22.2415	23.2351	22.6811	22.7803
QDL01817.1	Cyanophycin synthetase	IHMA87_01490	64844	8	28.21	7	-0.547737	0.150942	0.055754	0.877354	0.35141	0.341886	-0.252081	0.490486	22.2808	21.7482	21.7552	22.1999	20.8313	21.6988	21.5734	21.4046	21.1629	22.1017	21.0613	21.7342
QDL03820.1	hypothetical protein IHMA87_03554	IHMA87_03554	12467	4	61.95	3	-1.09581	0.019239	-0.651917	0.128322	0.391882	0.34242	-0.0520086	0.897386	25.1934	25.1957	25.3228	24.5359	25.0188	24.9817	23.3347	25.0094	24.0804	23.9656	23.758	24.857
QDL03918.1	HTH-type transcriptional repressor RspR	IHMA87_03655	28704	9	53.67	9	-0.109422	0.509496	-0.278487	0.112349	-0.159208	0.34309	0.00985762	0.952076	24.0884	23.7687	23.7911	24.1091	24.0446	23.9721	23.9952	23.6989	23.6258	24.093	23.6241	23.5733
QDL05703.1	Cyclic di-GMP phosphodiesterase Gmr	IHMA87_05501	101217	8	16.13	8	0.34594	0.0995392	-0.0795996	0.684963	-0.189576	0.343261	0.235963	0.243894	20.8633	20.1832	20.0262	20.678	20.4953	20.4682	20.8559	20.5617	20.693	20.4115	20.4505	20.5407
QDL01526.1	HTH-type transcriptional repressor YvoA	IHMA87_01197	27558	3	25.1	3	0.499942	0.173923	0.426352	0.240292	-0.339626	0.343412	-0.266036	0.453985	19.3973	20.6626	20.5983	20.8429	20.8666	19.9675	21.0013	20.4886	20.6682	20.9971	20.9744	20.9846
QDL05097.1	hypothetical protein IHMA87_04864	IHMA87_04864	28064	10	42.4	10	-0.144192	0.485506	0.0774302	0.705482	0.197998	0.343434	-0.0236244	0.907891	24.3176	24.8043	25.105	24.3863	24.5968	24.6498	24.4938	24.9244	24.3759	24.6647	24.6015	24.5989
QDL05233.1	Transcriptional regulatory protein ZraR	IHMA87_05008	49792	16	46.52	16	0.127171	0.270053	-0.0459733	0.68187	-0.108245	0.343732	0.0648986	0.564497	24.5635	24.5133	24.5008	24.8298	24.5278	24.5447	24.5374	24.6838	24.7379	24.7118	24.5708	24.4817
QDL02592.1	hypothetical protein IHMA87_02306	IHMA87_02306	8988	1	11.39	1	-0.0534435	0.629522	-0.0278802	0.800446	0.106687	0.343985	0.0811232	0.467477	19.9734	19.6397	19.6964	19.6261	19.644	19.7193	19.6212	19.7841	19.7437	19.5944	19.5614	19.75
QDL02126.1	hypothetical protein IHMA87_01813	IHMA87_01813	16554	3	31.72	2	0.330592	0.0632145	-0.0689553	0.672214	-0.156795	0.345058	0.242752	0.15599	19.8102	20.1443	20.088	20.3287	20.2663	19.9178	20.0864	20.4404	20.5075	20.098	20.2471	19.9609
QDL05874.1	Heat shock protein 15	IHMA87_05678	14677	3	19.08	3	-0.133604	0.652257	-0.862013	0.0134377	-0.285007	0.345154	0.443401	0.154258	21.5261	21.256	21.5531	21.9922	21.5704	21.6276	21.6216	21.171	21.1419	20.1117	21.3098	21.1827
QDL05003.1	Histidinol-phosphate aminotransferase	IHMA87_04768	38824	4	19.09	4	0.1953	0.182143	0.0233041	0.867555	-0.134884	0.345381	0.0371126	0.79079	21.2516	21.3241	20.8421	21.3262	21.3627	21.1336	21.4167	21.2312	21.3559	21.3086	21.4035	21.1804
QDL05483.1	hypothetical protein IHMA87_05275	IHMA87_05275	21315	4	37.43	4	-0.95315	0.0901937	-0.381312	0.470317	-0.503025	0.345582	-1.07486	0.0605423	23.4577	24.3557	23.8797	24.513	24.3183	24.371	21.5497	23.3238	23.9602	24.1503	23.6176	24.2903
QDL02447.1	Cation efflux system protein CusB	IHMA87_02153	52897	23	67.33	22	0.413071	0.565511	-1.10689	0.142379	-0.68737	0.346024	0.832593	0.258601	27.9526	25.6859	26.1378	26.1375	27.8312	27.8696	25.8175	27.4893	27.7087	26.5003	26.1268	25.8907
QDL00546.1	NAD(P) transhydrogenase subunit alpha part 1	IHMA87_00186	38766	4	16.4	4	-0.147055	0.444409	-0.177832	0.358343	-0.182238	0.347074	-0.151461	0.431299	20.9404	20.9076	21.0661	21.219	21.2538	20.988	20.8816	21.0071	20.5843	20.5365	21.2259	21.1651
QDL02782.1	Glucosaminate ammonia-lyase	IHMA87_02500	33814	8	63.92	8	0.130582	0.433441	-0.0786117	0.633803	-0.157779	0.347349	0.0514151	0.754564	22.1471	22.56	22.3547	22.5123	22.5552	22.4676	22.6407	22.6522	22.1606	22.2864	22.6389	22.3739
QDL03140.1	Alginate biosynthesis protein AlgA	IHMA87_02864	53542	6	23.98	6	0.0968648	0.714152	0.113351	0.668596	0.253228	0.347778	0.236742	0.378717	21.6039	22.3137	21.7783	21.5958	21.4683	21.8721	22.12	21.5578	22.3086	21.8317	21.3702	22.0743
QDL03162.1	Mercuric resistance operon regulatory protein	IHMA87_02886	14455	1	9.85	1	0.16243	0.227232	0.356678	0.018019	0.12422	0.348352	-0.070029	0.591281	20.0253	19.774	19.9819	19.9337	19.5445	19.9304	20.1726	19.964	20.1319	20.1663	20.2215	20.0909
QDL04770.1	hypothetical protein IHMA87_04523	IHMA87_04523	40034	2	5.31	2	-0.126765	0.735306	0.287654	1	0.358582	0.348615	-0.0558379	1	20.6208	20.752	21.1607	19.6933	20.7134	21.0511	20.6763	21.3502	20.1267	20.7758	20.6941	20.8509
QDL00602.1	Glutarate-semialdehyde dehydrogenase DavD	IHMA87_00243	51654	19	62.11	19	0.141372	0.220327	0.367049	0.0068455	0.106319	0.348658	-0.119358	0.295509	24.6158	24.6878	24.5398	24.6602	24.4004	24.4638	24.89	24.7643	24.6131	24.9785	24.7816	24.8655
QDL05378.1	Paraquat-inducible protein A	IHMA87_05157	24457	1	9.63	1	0.0843029	0.739519	0.212865	0.408243	0.242429	0.348746	0.113867	0.654131	17.8801	18.1411	18.2338	17.2042	18.0897	18.2339	18.1261	18.3283	18.0536	18.3234	17.8777	17.9652
QDL03776.1	hypothetical protein IHMA87_03510	IHMA87_03510	55653	12	40.33	11	0.526164	0.0136755	0.0793883	0.661885	0.173055	0.349153	0.619831	0.005568	23.2569	23.026	22.9244	22.9925	23.0335	22.6621	23.6739	23.356	23.7559	22.7837	23.3058	22.8367
QDL04527.1	Aspartate--tRNA(Asp/Asn) ligase	IHMA87_04271	66176	18	45.69	17	0.151638	0.150039	0.0205323	0.837031	-0.0951889	0.35079	0.0359164	0.719597	24.9718	24.9201	24.8474	25.1952	24.9623	24.8673	25.1214	25.0153	25.0576	25.0515	25.0403	24.9947
QDL02251.1	hypothetical protein IHMA87_01945	IHMA87_01945	29580	3	20.15	3	0.38564	0.334183	-0.856993	0.0478104	-0.371777	0.351048	0.870857	0.0449378	19.2379	20.2554	20.5881	20.6991	20.5841	19.9135	20.3739	20.6583	20.206	19.8219	19.9125	18.8912
QDL05454.1	Persistence and stress-resistance antitoxin PasI	IHMA87_05246	11033	1	15	1	0.137835	0.443163	-0.11679	1	0.168319	0.352547	0.422944	1	19.227	19.8068	19.3517	19.2273	19.5073	19.146	19.3454	19.7217	19.7319	19.0702	19.2783	19.1818
QDL01296.1	Leucine-responsive regulatory protein	IHMA87_00962	18192	3	24.53	3	0.19616	0.397782	-0.311426	0.191079	-0.21621	0.353198	0.291377	0.218808	20.683	20.6112	21.0249	20.9994	21.3357	20.6326	20.749	20.7446	21.4139	20.812	20.6223	20.5992
QDL00946.1	Inner membrane ABC transporter permease protein YdcV	IHMA87_00598	29741	1	5.43	1	0.0532141	1	0.22791	0.248495	-0.181027	0.353329	-0.355724	1	18.3063	19.1896	18.7991	19.0284	18.9169	18.8928	18.6827	18.8488	18.9232	19.2295	19.0715	19.2208
QDL05982.1	hypothetical protein IHMA87_05789	IHMA87_05789	38223	5	19.82	5	0.363857	0.0557853	-0.230954	0.199649	-0.163515	0.3538	0.431296	0.0281668	21.9743	21.5429	21.8066	22.2189	21.6418	21.9536	22.0238	22.1867	22.2048	21.6038	21.9271	21.5906
QDL05268.1	hypothetical protein IHMA87_05044	IHMA87_05044	42791	5	20.73	5	-0.0958667	0.899897	-0.19666	0.796634	-0.722503	0.353808	-0.621709	0.4223	21.119	20.9055	17.8537	21.0543	20.2374	20.7539	19.1388	20.1674	20.2843	20.1751	20.2916	20.989
QDL02183.1	hypothetical protein IHMA87_01874	IHMA87_01874	59270	17	57.46	16	0.011417	0.939895	0.208555	0.188227	0.143466	0.354188	-0.0536713	0.723818	23.4555	23.2629	23.5563	23.3246	22.9886	23.5312	23.4536	23.5733	23.282	23.5298	23.3768	23.5634
QDL02892.1	Phosphatidate cytidylyltransferase	IHMA87_02614	34682	2	9.97	2	-0.0299774	0.928605	-0.0044456	0.989396	0.316707	0.354589	0.291175	0.393119	20.6036	21.0061	21.0218	20.2163	20.7374	20.7278	20.0778	20.9797	21.4842	20.2287	20.549	20.8904
QDL03749.1	Enolase-phosphatase E1	IHMA87_03483	23897	2	16.89	2	-0.175085	0.812734	0.0177525	0.980809	0.698284	0.354885	0.505447	0.498574	19.3536	19.7634	20.1715	17.0984	19.9133	20.182	19.6879	19.1913	19.8841	19.7835	18.2185	19.2449
QDL00788.1	ATP-dependent RNA helicase DbpA	IHMA87_00434	49827	12	44.1	12	0.123439	0.321813	0.259639	0.0531494	-0.114851	0.35502	-0.251051	0.0600654	22.144	21.9451	21.8462	22.0514	21.9229	22.3055	22.113	22.0609	22.1317	22.3536	22.2629	22.4423
QDL00882.1	Phosphoglycerate kinase	IHMA87_00530	40447	14	62.02	14	0.0718922	0.584957	-0.0570946	0.663574	-0.122946	0.357263	0.00604076	0.963113	23.8408	24.0951	24.0252	24.3409	24.1101	23.8788	24.1901	24.0081	23.9785	24.0118	24.1153	24.0315
QDL04536.1	hypothetical protein IHMA87_04280	IHMA87_04280	35776	16	51.57	16	-0.0370157	0.691094	-0.0227882	0.806254	-0.0871998	0.357923	-0.101427	0.288519	25.5898	25.6598	25.6136	25.7974	25.6117	25.7157	25.7016	25.5086	25.542	25.754	25.7014	25.6011
QDL04414.1	Na(+)/H(+) antiporter subunit D	IHMA87_04155	51928	3	9.22	3	-0.123931	0.748819	-0.208618	1	0.362703	0.358098	0.44739	1	19.4649	20.0004	20.0939	19.0601	19.8031	19.6079	19.5056	19.9729	19.7089	19.5965	18.3283	19.9205
QDL05037.1	Rod shape-determining protein MreB	IHMA87_04803	36976	22	68.12	21	0.112417	0.379806	0.530455	0.00148132	0.117745	0.358549	-0.300293	0.0340239	27.5016	27.3777	27.2343	27.3624	27.2145	27.1834	27.675	27.4641	27.3117	27.9186	27.7753	27.6579
QDL01612.1	tRNA threonylcarbamoyladenosine biosynthesis protein TsaB	IHMA87_01283	23970	3	21.68	3	0.486411	1	0.799287	0.326186	0.741049	0.361022	0.428173	0.592348	19.1491	18.8766	19.2302	19.3048	19.6512	16.0768	19.1599	20.3406	19.2146	18.9788	19.4852	18.9666
QDL05705.1	Ribosomal RNA large subunit methyltransferase J	IHMA87_05503	31768	6	33.09	5	-0.098992	0.639167	-0.420853	0.0669293	-0.195468	0.362266	0.126394	0.55083	22.1551	22.0877	22.2265	22.602	22.3014	22.1522	22.4256	21.9454	21.8013	22.2781	21.6005	21.9146
QDL04429.1	putative outer membrane protein precursor	IHMA87_04170	21748	8	38.1	7	-0.734609	0.13877	0.282996	0.549275	0.435315	0.362903	-0.58229	0.231083	27.5644	26.3239	27.7433	27.2771	26.1018	26.9468	27.1352	26.0695	26.223	27.2936	27.3739	26.5072
QDL02367.1	HTH-type transcriptional regulator NorG	IHMA87_02068	53488	13	45.51	13	-0.424492	0.024263	0.234404	0.173848	0.152578	0.36299	-0.506318	0.0101245	23.4226	23.2326	23.0694	23.0815	23.0187	23.1666	22.6678	22.5764	23.2069	23.3862	23.2554	23.3284
QDL06295.1	putative chromosome-partitioning protein ParB	IHMA87_06110	31997	12	41.03	12	-0.161747	0.412815	-0.348284	0.0956232	-0.179887	0.364333	0.00665001	0.972664	24.7483	24.5675	24.5559	24.8491	24.8034	24.7589	24.7744	24.3803	24.2317	24.816	24.4844	24.0661
QDL02864.1	Methyl-accepting chemotaxis protein CtpH	IHMA87_02586	58464	4	12.08	2	-0.679546	0.252423	1.28531	0.0444803	0.531004	0.364934	-1.43386	0.0282583	20.2099	18.2532	19.813	18.6463	18.2837	19.753	18.1536	19.6349	18.4489	20.2363	20.3405	19.9621
QDL02563.1	tRNA-dihydrouridine(20/20a) synthase	IHMA87_02276	37173	3	10.84	3	0.72624	0.105956	0.270022	0.523707	-0.387298	0.365622	0.068921	0.869433	19.3312	19.6493	18.5373	20.1167	20.0393	18.5236	20.0574	19.6191	20.02	20	19.7418	19.7479
QDL02098.1	Phosphoserine aminotransferase	IHMA87_01780	39976	13	55.96	13	0.246423	0.215206	0.0952094	0.620245	-0.17634	0.365982	-0.0251266	0.89534	23.2725	23.7664	23.2727	23.7921	23.5766	23.4719	23.7912	23.4104	23.8491	23.441	23.9227	23.7625
QDL05755.1	Methyl-accepting chemotaxis protein McpQ	IHMA87_05554	69823	12	31.38	11	-0.0246733	0.785351	0.258222	0.0151133	0.083341	0.366937	-0.199555	0.0471781	23.5776	23.665	23.6043	23.4446	23.6103	23.5419	23.6324	23.6619	23.4786	23.7109	23.8174	23.8432
QDL04982.1	Osmotically-inducible protein Y	IHMA87_04747	20634	16	50.52	14	-0.0295908	0.870402	0.197091	0.290997	0.167061	0.36694	-0.0596207	0.742896	27.2841	27.33	27.4825	27.4476	26.7451	27.4026	27.3438	27.2781	27.3859	27.5845	27.3652	27.237
QDL01698.1	Light-activated DNA-binding protein EL222	IHMA87_01371	29469	2	12.6	2	0.652598	0.405376	1.01074	0.208214	0.708865	0.367615	0.350725	0.650595	19.8355	19.3268	18.8352	16.3512	19.7215	19.7982	19.7743	20.028	20.153	19.6566	19.456	19.7905
QDL05439.1	ATP-dependent zinc metalloprotease FtsH	IHMA87_05230	69955	34	51.8	34	0.0214841	0.839109	0.143188	0.195055	0.0971564	0.368222	-0.0245475	0.816609	28.3036	28.0524	28.3397	28.2046	28.0933	28.1064	28.1162	28.2977	28.3463	28.3234	28.2342	28.2763
QDL06232.1	hypothetical protein IHMA87_06046	IHMA87_06046	28077	11	52.85	11	0.0931321	0.526978	-0.129451	0.383718	-0.133737	0.368792	0.0888466	0.545794	25.3704	25.4634	25.4273	25.5353	25.6535	25.4734	25.4151	25.4702	25.6551	25.7702	25.2754	25.2284
QDL00924.1	hypothetical protein IHMA87_00575	IHMA87_00575	60827	8	27.85	8	-0.221865	0.118296	0.0745981	0.578263	0.122175	0.368865	-0.174288	0.209153	22.3809	22.3348	22.4183	22.2246	22.2169	22.3259	22.0698	22.3429	22.0557	22.2098	22.1695	22.6119
QDL01456.1	Putative cyclic-di-GMP phosphodiesterase AdrB	IHMA87_01126	57763	4	11.9	4	-0.93205	0.163913	-0.494263	0.444109	-0.58377	0.368877	-1.02156	0.130666	17.9742	19.6856	18.7605	18.5441	20.8224	18.8052	17.4132	18.73	17.481	18.8015	18.9813	18.9061
QDL02306.1	Malonyl CoA-acyl carrier protein transacylase	IHMA87_02001	32371	9	51.6	8	0.23109	0.43275	-0.28896	0.33084	-0.265889	0.369139	0.25416	0.389795	22.0415	23.1549	23.0826	23.2433	23.0405	22.7929	23.215	22.964	22.7933	22.4451	22.7559	23.0087
QDL01010.1	50S ribosomal protein L3	IHMA87_00674	22592	14	60.19	14	0.0709992	0.484798	0.0572377	0.571605	-0.0920264	0.36922	-0.0782648	0.442466	30.0724	29.9596	30.0336	30.2368	30.092	30.0129	30.2442	30.0763	29.9581	30.1699	30.1847	30.1589
QDL05254.1	50S ribosomal protein L21	IHMA87_05029	11654	14	69.9	14	0.188541	0.123874	0.113711	0.334806	0.105496	0.369319	0.180327	0.139171	30.0847	29.9385	30.1383	29.8545	29.8816	30.1089	30.1908	30.4128	30.1235	29.9914	30.0455	30.1493
QDL05889.1	Type II secretion system protein E	IHMA87_05693	66004	12	33.5	12	0.0552915	0.676983	0.187349	0.17669	-0.121132	0.369402	-0.253189	0.0778635	22.8833	22.8049	22.6438	23.1478	22.9065	22.6411	22.7779	22.8924	22.8276	23.1203	22.9893	23.1478
QDL05361.1	DNA helicase II	IHMA87_05140	69131	23	53.31	23	0.154036	0.193727	0.267253	0.0362457	0.103759	0.370072	-0.00945735	0.933513	25.2455	25.1416	24.9385	25.1428	24.9656	24.9059	25.3071	25.1765	25.3041	25.3282	25.3405	25.1474
QDL01949.1	Phosphate-import ATP-binding protein PhnC	IHMA87_01623	28590	12	61.05	12	0.00577428	0.944733	-0.00830363	0.920603	-0.0762049	0.370315	-0.062127	0.46207	24.688	24.6826	24.6907	24.8579	24.7127	24.7193	24.7465	24.6213	24.7108	24.773	24.8058	24.6862
QDL01269.1	Membrane-bound lytic murein transglycosylase B	IHMA87_00935	48027	20	70.02	20	0.0583956	0.681448	-0.0658177	0.643998	-0.129566	0.370405	-0.00535248	0.969855	26.5785	26.0991	26.5536	26.5804	26.5085	26.5311	26.4623	26.4288	26.5153	26.6797	26.3914	26.3513
QDL03390.1	hypothetical protein IHMA87_03114	IHMA87_03114	48679	1	3.02	1	-0.441687	0.21547	-0.164843	1	0.313152	0.370529	0.0363076	0.915579	15.6734	16.4578	17.0669	15.9906	15.9177	16.3504	15.9241	16.37	15.579	16.2804	15.673	15.8107
QDL04558.1	Nucleoside triphosphate pyrophosphohydrolase	IHMA87_04302	31338	1	6.55	1	-0.0430924	0.777035	0.318085	0.0573289	0.138834	0.37067	-0.222343	1	17.3933	17.374	17.4303	16.9713	17.5816	17.2281	17.3489	17.4832	17.2362	17.6974	17.6135	17.4245
QDL00381.1	hypothetical protein IHMA87_00021	IHMA87_00021	37540	25	66.86	25	-0.230432	0.0275895	-0.0983815	0.297043	-0.0837797	0.370894	-0.21583	0.0364873	27.2485	27.166	27.3753	27.419	27.3401	27.282	27.0353	26.9692	27.0941	27.2242	27.3314	27.1903
QDL04970.1	UDP-N-acetylmuramoylalanine--D-glutamate ligase	IHMA87_04732	47953	8	22.54	8	-0.165971	0.468401	-0.364501	0.1289	-0.206075	0.371418	-0.00754607	0.973337	22.4315	22.4621	21.7627	22.6236	22.2422	22.4088	22.1225	22.0138	22.022	21.8557	21.8457	22.4796
QDL04610.1	Arginine N-succinyltransferase subunit alpha	IHMA87_04358	36931	6	26.33	6	0.260706	0.0630649	0.101788	0.433316	0.116584	0.371811	0.275503	0.0516287	21.8975	22.0634	21.8899	21.8505	22.0134	21.6371	22.3184	22.2689	22.0457	21.8005	22.0439	21.9621
QDL04484.1	Putative diflavin flavoprotein A 3	IHMA87_04227	34276	11	60.8	11	0.242444	0.0402466	0.0885104	0.409848	-0.0961384	0.372166	0.0577951	0.586704	23.3216	23.2853	23.4478	23.4326	23.5751	23.3354	23.6654	23.5185	23.5981	23.4177	23.5129	23.6781
QDL00432.1	hypothetical protein IHMA87_00072	IHMA87_00072	31713	21	60.86	20	-0.0692156	0.61219	0.0746478	0.584966	0.123582	0.372188	-0.020281	0.881193	29.3621	29.3881	29.4691	29.41	29.2543	29.1841	29.4141	29.1918	29.4058	29.5399	29.4637	29.0688
QDL05878.1	Osmolarity sensor protein EnvZ	IHMA87_05682	48857	18	59	18	0.0517938	0.59235	-0.0765908	0.432483	-0.0873801	0.372758	0.0410045	0.670782	24.6002	24.4173	24.7151	24.6694	24.6566	24.6688	24.5483	24.6367	24.703	24.6049	24.534	24.6262
QDL05436.1	Triosephosphate isomerase	IHMA87_05227	25503	4	46.61	3	-0.0828003	0.635605	0.101976	0.560666	0.158034	0.372954	-0.0267428	0.877727	20.5379	20.647	20.3568	20.6503	20.3119	20.1053	20.2644	20.4674	20.5615	20.4388	20.7117	20.223
QDL01993.1	Fe(3+) dicitrate transport protein FecA	IHMA87_01671	79429	10	23.86	10	-0.345887	0.188966	0.283611	0.274589	0.228696	0.373238	-0.400802	0.133421	22.3957	22.3218	22.1486	21.7321	22.2401	22.2078	21.9605	21.4624	22.4056	22.0429	22.3253	22.6627
QDL03986.1	hypothetical protein IHMA87_03723	IHMA87_03723	18756	8	54.91	8	-0.44215	0.160958	0.27934	0.361324	0.272069	0.373439	-0.449422	0.154836	24.2203	23.9963	24.159	24.0731	24.1753	23.3109	24.0051	24.0534	22.9906	24.1982	24.1613	24.0379
QDL02903.1	Toluene efflux pump outer membrane protein TtgF	IHMA87_02625	54266	16	41.24	16	-0.0219166	0.827206	-0.00388473	0.969099	-0.0911027	0.373571	-0.109135	0.290614	23.8941	23.8908	23.8431	24.1078	23.9558	23.8379	23.7852	23.8278	23.9493	24.0594	23.855	23.9754
QDL04153.1	Glutamate/aspartate import permease protein GltK	IHMA87_03890	24415	5	18.55	5	0.197925	0.333278	0.0979648	0.625704	0.1813	0.373646	0.28126	0.179144	23.0439	23.254	23.5289	22.9138	23.1105	23.2585	23.0854	23.7935	23.5416	23.0638	23.1195	23.3935
QDL01057.1	Anthranilate synthase component 1, pyocyanine specific	IHMA87_00722	69181	38	67.15	38	0.356297	0.0385092	-0.121755	0.434608	0.139099	0.374312	0.61715	0.00206393	27.7473	27.6434	27.6012	27.5964	27.4431	27.535	27.8651	28.0613	28.1345	27.0364	27.5558	27.6172
QDL01719.1	Glycerol kinase	IHMA87_01392	54162	6	18.22	5	0.286838	0.518243	-0.179598	0.683866	-0.397771	0.374958	0.0686644	0.875832	19.6883	20.8701	19.9102	20.5015	20.2739	20.8866	19.9206	21.3161	20.0924	20.2643	19.9193	20.9396
QDL03887.1	hypothetical protein IHMA87_03623	IHMA87_03623	53638	22	51.59	21	-0.0299217	0.883784	0.110557	0.591722	0.185174	0.375284	0.0446954	0.827276	26.2606	26.2985	26.767	25.9548	26.2872	26.5286	26.1203	26.7154	26.4006	26.2489	26.3862	26.4672
QDL05112.1	NADH dehydrogenase	IHMA87_04879	47429	16	62.53	15	-0.139182	0.0999513	-0.0307579	0.697103	0.0712271	0.375376	-0.0371974	0.638448	24.9076	24.9103	25.0335	24.8454	24.8904	24.902	24.7538	24.8341	24.8461	24.8781	24.8201	24.8474
QDL04537.1	Acylphosphatase	IHMA87_04281	10325	3	51.65	3	0.0403026	0.740468	-0.123499	0.321247	-0.109785	0.375406	0.0540167	0.657807	21.4792	21.354	21.703	21.6629	21.5788	21.6239	21.4294	21.472	21.7558	21.5438	21.5395	21.4118
QDL03493.1	Phenazine biosynthesis protein PhzB 2	IHMA87_03218	19027	9	62.35	9	-0.350239	0.194139	-0.210178	0.423053	0.233305	0.375654	0.0932438	0.718676	23.2283	23.6718	23.4563	23.2038	23.2484	23.2042	23.1595	22.8234	23.3227	22.3648	23.4479	23.2132
QDL06225.1	Homoserine kinase	IHMA87_06039	35325	4	23.73	4	-0.271091	0.388256	-0.0840032	0.785543	-0.277633	0.37735	-0.46472	0.153092	19.6743	19.6826	19.5742	20.692	19.7831	19.2888	19.6052	19.1612	19.3514	19.8661	20.1076	19.5382
QDL01968.1	hypothetical protein IHMA87_01645	IHMA87_01645	149872	20	21.57	20	0.0904743	0.517665	0.0299943	0.828538	-0.124562	0.377623	-0.0640815	0.645007	23.3502	23.3126	23.292	23.4001	23.416	23.5123	23.4507	23.6683	23.1071	23.5799	23.3279	23.5106
QDL03704.1	hypothetical protein IHMA87_03438	IHMA87_03438	56799	28	44.69	28	-0.0675043	0.49998	0.0303323	0.759625	0.0890415	0.377682	-0.00879517	0.929146	27.4721	27.5266	27.6397	27.3092	27.5095	27.5526	27.3594	27.5477	27.5289	27.489	27.4922	27.4812
QDL05759.1	L-cystine-binding protein FliY	IHMA87_05558	29692	16	57.52	16	-0.15108	0.191135	0.237299	0.0522514	0.0994371	0.377782	-0.288942	0.0230455	25.7921	25.6597	25.5881	25.4358	25.7249	25.5809	25.6012	25.4219	25.5636	25.7268	25.7895	25.9371
QDL01514.1	GMP synthase [glutamine-hydrolyzing]	IHMA87_01185	57975	18	53.71	18	0.0417206	0.701441	0.0898058	0.415572	-0.0975753	0.377841	-0.14566	0.198406	24.52	24.52	24.6724	24.7769	24.6859	24.5423	24.7819	24.5295	24.5261	24.7038	24.7258	24.8449
QDL01556.1	Phospholipase D	IHMA87_01227	26472	1	4.78	1	0.0872288	0.58118	0.0977229	0.537369	0.140909	0.37876	0.130415	0.41396	20.3805	20.4993	20.3196	20.4517	20.4468	19.8783	20.5217	20.5554	20.3841	20.3839	20.4645	20.2216
QDL02150.1	O-succinylhomoserine sulfhydrylase	IHMA87_01838	43224	11	43.42	11	0.0401344	0.696466	0.16416	0.131569	0.0919993	0.379019	-0.0320261	0.755244	24.2859	24.0919	24.1635	24.0145	24.1574	24.0934	24.1207	24.368	24.173	24.354	24.2272	24.1766
QDL00765.1	5,10-methylenetetrahydrofolate reductase	IHMA87_00410	31305	12	53.9	11	0.0729251	0.663701	-0.460084	0.0179846	-0.149815	0.379063	0.383194	0.0403902	23.1535	23.8568	23.7882	23.7061	23.7599	23.7819	23.6792	23.603	23.735	23.3666	23.3043	23.1967
QDL02094.1	Ubiquinone biosynthesis O-methyltransferase	IHMA87_01775	25884	12	50.86	12	-0.0235539	0.825221	-0.10183	0.350167	-0.0954898	0.379703	-0.0172136	0.871711	25.3878	25.361	25.1842	25.3307	25.4648	25.4241	25.4083	25.2762	25.1778	25.2634	25.4458	25.2048
QDL04222.1	Vitamin B12 transporter BtuB	IHMA87_03960	67256	21	50	20	-0.0292639	0.722561	-0.131477	0.131905	-0.0735357	0.380383	0.0286777	0.727862	25.013	25.1651	25.1497	25.221	25.1162	25.2112	25.0451	25.0676	25.1273	25.078	25.0118	25.0643
QDL02460.1	Sensor kinase CusS	IHMA87_02166	42871	14	54.43	14	-0.0655606	0.657328	-0.09709	0.513757	-0.131584	0.380467	-0.100055	0.501277	24.8787	24.8311	25.0936	25.2958	24.9706	24.9317	24.8393	24.7406	25.0268	25.1033	25.0601	24.7434
QDL00514.1	HTH-type transcriptional regulator GbpR	IHMA87_00154	33297	3	14.1	3	0.997997	0.0400734	0.67828	0.140034	-0.388113	0.380599	-0.0683958	0.8748	20.6247	19.2762	18.8103	20.5156	19.2743	20.0856	20.5961	20.6762	20.4329	20.7138	20.6208	20.5758
QDL02253.1	Soluble lytic murein transglycosylase	IHMA87_01947	73364	30	60.44	30	-0.173359	0.0849446	0.0589324	0.530337	0.0831277	0.380799	-0.149163	0.130979	25.9009	25.7056	25.7874	25.6186	25.7637	25.7623	25.5756	25.6276	25.6708	25.7129	25.8765	25.732
QDL01040.1	Inner membrane transport protein YajR	IHMA87_00705	48789	4	14.07	4	0.105272	0.565756	-0.130244	0.479336	-0.162441	0.381007	0.0730757	0.688833	22.7562	22.7912	22.9623	22.7757	22.975	23.2464	22.59	23.2712	22.9645	22.7775	22.815	23.0138
QDL01023.1	30S ribosomal protein S14	IHMA87_00687	11565	1	8.91	1	-0.619203	0.060547	-0.189001	0.533061	-0.26801	0.38148	-0.698213	0.0383104	26.1206	25.5966	26.0426	26.5499	25.9828	26.0312	26.0508	24.9867	24.8647	25.9956	25.9509	26.0503
QDL06112.1	putative cardiolipin synthase YwiE	IHMA87_05925	54542	3	9.39	3	-0.198185	0.645778	0.309277	0.476625	0.382857	0.381537	-0.124606	0.771853	20.1669	20.3329	20.8625	19.7197	20.1123	20.3818	19.3077	21.0185	20.4416	20.7121	19.7765	20.6531
QDL01874.1	hypothetical protein IHMA87_01547	IHMA87_01547	19222	4	49.44	3	0.324101	0.564006	-0.538519	0.344896	-0.49723	0.381553	0.365391	0.516409	19.7796	19.753	22.0455	20.5528	21.4491	21.068	20.6335	20.6525	21.2645	20.8699	20.2782	20.3062
QDL00625.1	Porin-like protein NicP	IHMA87_00268	49754	25	59.13	25	-0.173905	0.181945	0.0850511	0.498916	-0.110792	0.382247	-0.369748	0.0122659	28.0347	28.3861	28.0534	28.2944	28.2651	28.2472	27.9313	27.9783	28.0429	28.5611	28.2687	28.232
QDL05246.1	Isoleucine--tRNA ligase	IHMA87_05021	105302	21	33.83	21	0.16221	0.247016	-0.0213826	0.874466	-0.120457	0.382691	0.0631362	0.642523	24.0203	23.9644	23.857	24.0886	24.0733	24.0412	24.0443	24.4316	23.8524	24.0279	24.0269	24.0842
QDL04560.1	23S rRNA (uracil(1939)-C(5))-methyltransferase RlmD	IHMA87_04304	49081	7	28.22	7	0.271037	0.275337	-0.408322	0.112776	-0.214288	0.383033	0.465071	0.0758803	21.7907	22.1255	22.5937	21.9319	22.6552	22.5656	22.3012	22.5724	22.4494	22.1327	21.7451	22.05
QDL05238.1	hypothetical protein IHMA87_05013	IHMA87_05013	30065	13	59.12	13	-0.175406	0.128395	-0.241466	0.0456563	-0.0965069	0.383198	-0.0304465	0.779413	25.1886	25.1307	25.2575	25.4689	25.2129	25.1845	25.0495	25.0008	25.0003	25.1842	25.0543	24.9033
QDL05581.1	putative MFS-type transporter YcaD	IHMA87_05376	47309	2	9.82	2	-1.46665	0.0780444	-0.270117	0.725185	0.681249	0.383272	-0.515284	0.506034	20.4671	20.4139	20.5214	20.1682	18.4174	20.7731	18.3333	19.832	18.8372	21.0662	19.251	18.2311
QDL00718.1	hypothetical protein IHMA87_00363	IHMA87_00363	11888	1	8.41	1	-0.216216	0.137828	-0.230711	0.115972	0.122122	0.383683	0.136618	0.332121	19.2375	19.198	19.6609	19.3338	19.1268	19.2695	19.2242	18.9993	19.2243	18.9346	19.0875	19.0158
QDL05406.1	hypothetical protein IHMA87_05192	IHMA87_05192	16812	4	45.57	4	-0.0241742	0.89326	-0.363689	0.0652485	-0.159935	0.383951	0.179579	0.330693	21.992	21.8644	22.1439	22.4296	21.9326	22.118	21.9811	21.6776	22.2692	21.694	21.9827	21.7124
QDL03215.1	NADPH-dependent curcumin reductase	IHMA87_02939	37096	9	48.7	7	-0.289431	0.33549	-0.556607	0.0803325	0.260372	0.384122	0.527548	0.094967	21.3122	20.7253	21.4823	21.1527	20.8867	20.6993	20.8462	20.7474	21.0579	19.9525	21.0281	20.0882
QDL05030.1	Metalloprotease TldD	IHMA87_04796	50255	8	31.25	6	0.217704	0.303372	-0.439952	0.0531177	-0.182406	0.384673	0.47525	0.0393939	21.0241	21.0973	21.2866	21.2444	21.4676	21.2432	21.5426	21.2939	21.2246	20.4275	21.3301	20.8778
QDL02136.1	3-isopropylmalate dehydratase large subunit	IHMA87_01824	51000	4	13.92	4	-0.0688733	0.788889	-0.578375	0.0435674	-0.227642	0.384724	0.28186	0.286664	21.2865	21.182	21.2605	21.546	21.4729	21.3931	21.3623	20.9658	21.1942	21.2896	20.1759	21.2112
QDL05456.1	SsrA-binding protein	IHMA87_05248	18032	3	32.08	3	-0.448495	0.0135499	0.123229	0.430216	0.136267	0.384726	-0.435456	0.0157225	21.575	21.6242	21.7241	21.3933	21.7915	21.3296	21.0684	21.0279	21.4814	21.6155	21.5892	21.6793
QDL06027.1	Gamma-glutamylputrescine oxidoreductase	IHMA87_05834	47633	12	57.63	12	0.204298	0.469539	0.0240134	0.931334	-0.24695	0.384907	-0.0666661	0.81118	23.5202	23.8108	23.4111	23.3609	24.3635	23.7585	23.8789	23.9933	23.4827	23.6245	23.6333	24.2972
QDL06095.1	Glycine betaine transport system permease protein OpuAB	IHMA87_05908	29958	2	8.6	2	-0.658035	0.00188173	0.120141	0.462572	0.142815	0.385209	-0.63536	0.00236885	21.7091	22.0975	22.1065	21.7707	21.6921	22.0219	21.3772	21.3553	21.2066	21.7773	21.8369	22.2308
QDL03068.1	hypothetical protein IHMA87_02791	IHMA87_02791	19872	1	4.84	1	-0.00931574	0.970224	0.0183741	0.941316	-0.220761	0.385773	-0.248451	1	19.3434	19.3919	20.0782	19.6697	20.0494	19.7568	19.8881	19.2141	19.6834	20.1387	19.8216	19.5706
QDL03583.1	Biodegradative arginine decarboxylase	IHMA87_03309	82502	17	39.81	13	0.177993	0.164548	-0.0627342	0.608572	-0.107614	0.385819	0.133114	0.288198	23.0939	23.1167	22.9991	23.2579	23.2076	23.0671	23.3164	23.2322	23.195	22.9025	23.0816	23.3602
QDL06183.1	Terminal beta-(1-_2)-arabinofuranosyltransferase	IHMA87_05996	59909	5	13.28	5	0.294081	0.285189	-0.0460354	0.86322	-0.236054	0.386056	0.104062	0.697868	20.8277	21.046	21.0655	20.7334	21.3941	21.5197	20.7666	21.8059	21.2488	21.1881	21.0803	21.2408
QDL01261.1	Membrane-bound lytic murein transglycosylase B	IHMA87_00927	37540	7	33.04	7	-0.615992	0.104749	0.0598656	0.865799	0.312782	0.386282	-0.363076	0.317739	21.0935	22.5199	22.1077	21.2503	21.8484	21.6841	21.5593	20.7613	21.5525	21.662	21.7633	21.537
QDL02398.1	3'-5' ssDNA/RNA exonuclease TatD	IHMA87_02099	29521	3	16.1	3	-0.448069	1	-0.398079	0.185706	-0.253606	0.386546	-0.303596	1	20.4139	20.3789	20.1132	20.6287	20.9168	20.1212	19.3881	19.9921	20.1815	20.4074	19.6519	20.4131
QDL03519.1	hypothetical protein IHMA87_03245	IHMA87_03245	27643	6	35.36	6	0.0943897	0.56108	-0.186253	0.262933	-0.142062	0.386832	0.138581	0.398137	21.9576	21.8149	22.3361	21.9802	22.1833	22.3713	22.2031	21.9628	22.2259	22.0649	22.073	21.8381
QDL01029.1	50S ribosomal protein L15	IHMA87_00693	15174	15	55.56	15	0.029505	0.828929	0.189941	0.183833	0.120361	0.386855	-0.0400744	0.769387	30.4966	30.4283	30.5093	30.2069	30.398	30.4682	30.6858	30.3592	30.4777	30.741	30.6	30.3019
QDL01505.1	HTH-type transcriptional regulator CynR	IHMA87_01176	33917	3	17.68	3	0.132043	0.370286	-0.0968934	0.506851	-0.127305	0.387022	0.101632	0.486792	19.9337	20.1484	20.0228	20.0083	20.3985	20.08	20.2815	20.1641	20.0554	20.1106	19.8317	20.2538
QDL05975.1	Endonuclease NucS	IHMA87_05782	39796	3	13.13	3	-0.651866	0.308236	0.701263	0.274975	0.549173	0.387023	-0.803956	0.214961	19.4934	20.0922	19.3694	18.7016	19.8121	18.7938	17.4221	20.0457	19.5316	19.9965	19.2223	20.1925
QDL01213.1	hypothetical protein IHMA87_00879	IHMA87_00879	15072	1	12.95	1	-0.0439229	0.702453	-0.108216	0.355577	-0.100787	0.388201	-0.0364935	0.75066	21.717	21.9977	21.8087	22.0122	21.7463	22.0673	21.799	21.7961	21.7966	21.8851	21.7255	21.8906
QDL01030.1	Protein translocase subunit SecY	IHMA87_00694	47832	11	20.81	11	-0.0702128	0.68718	0.277753	0.132043	0.152753	0.388268	-0.195212	0.275847	26.6032	26.8361	27.0609	26.7027	26.5787	26.7605	26.475	27.1146	26.7	27.0758	26.8414	26.9579
QDL01644.1	Ribosome-recycling factor	IHMA87_01316	20471	8	44.86	8	-0.530043	0.00455251	0.192796	0.215066	0.13136	0.388307	-0.59148	0.0022892	23.4527	23.6375	23.2701	23.3629	23.4319	23.1715	22.7638	23.193	22.8134	23.4336	23.6654	23.4456
QDL01645.1	Ditrans,polycis-undecaprenyl-diphosphate synthase ((2E,6E)-farnesyl-diphosphate specific)	IHMA87_01317	28040	3	25.9	3	0.15701	0.369519	0.362466	0.0552602	0.150465	0.389013	-0.0549917	0.748845	21.9553	21.7794	21.5971	21.5286	21.8685	21.4833	22.0755	21.6612	22.0663	21.7563	22.1408	22.0707
QDL00380.1	Peptide deformylase	IHMA87_00020	19421	6	47.02	6	0.288367	0.33463	0.668094	0.0407688	0.25612	0.389108	-0.123607	0.673133	22.1847	22.1571	22.9376	22.3547	21.8741	22.2821	23.2361	22.4355	22.4728	23.1283	22.895	22.4919
QDL00364.1	DNA gyrase subunit B	IHMA87_00004	90158	31	57.07	30	0.127384	0.145032	-0.037658	0.65028	-0.0725484	0.38913	0.0924938	0.277775	25.6628	25.6039	25.5848	25.6574	25.6817	25.73	25.7504	25.7676	25.7156	25.6222	25.5693	25.7646
QDL05845.1	C4-dicarboxylate-binding periplasmic protein DctP	IHMA87_05648	37079	4	12.69	4	-0.618685	0.0831437	0.139029	0.674486	0.289036	0.389619	-0.468679	0.175462	21.6777	21.8481	20.5401	20.8603	21.1442	21.1943	20.6819	20.5405	20.9874	20.8127	21.221	21.5822
QDL03600.1	ATP-dependent Clp protease proteolytic subunit	IHMA87_03328	23503	3	18.78	3	0.852558	0.100392	0.718537	0.1581	-0.423004	0.390212	-0.288982	0.553177	23.4771	21.3119	23.2412	22.9843	23.4771	22.8379	23.6229	23.3993	23.5657	24.0184	23.9614	23.4752
QDL05698.1	ADP-heptose--LPS heptosyltransferase 2	IHMA87_05496	38456	11	46.96	11	0.0442459	0.747003	-0.0614232	0.655082	-0.119753	0.390505	-0.0140844	0.918011	23.2891	23.2778	23.1676	23.5031	23.1446	23.446	23.382	23.3297	23.1555	23.5182	23.1052	23.286
QDL05237.1	hypothetical protein IHMA87_05012	IHMA87_05012	19985	10	52.43	10	-0.114318	0.280828	0.015858	0.877482	0.0899826	0.390602	-0.0401934	0.696955	24.9993	24.9013	25.0181	24.716	24.9656	24.9672	24.895	24.7246	24.9562	24.9056	24.9315	24.8592
QDL01811.1	ATP-dependent RNA helicase RhlE	IHMA87_01484	49108	21	56.5	21	0.155969	0.322093	-0.0366459	0.811593	-0.133964	0.391963	0.0586504	0.70348	26.1373	25.7164	26.1154	26.0418	26.1512	26.178	26.2846	26.2368	25.9156	26.2321	26.1399	25.889
QDL06233.1	Methionine import ATP-binding protein MetN	IHMA87_06047	36719	22	71.94	21	-0.188599	0.0540006	0.1505	0.112149	0.0772153	0.392458	-0.261884	0.0126685	26.5414	26.5785	26.4309	26.4179	26.4168	26.4844	26.2096	26.3898	26.3856	26.6228	26.5248	26.6231
QDL03874.1	Ribosomal RNA large subunit methyltransferase M	IHMA87_03610	40354	5	21.31	5	0.430739	0.498317	-0.530774	0.406893	-0.547561	0.392749	0.413952	0.514829	21.5835	19.8744	20.0599	21.4451	20.1981	21.5173	20.4609	21.1344	21.2147	20.9976	19.2809	21.2897
QDL04928.1	hypothetical protein IHMA87_04688	IHMA87_04688	40068	8	29.95	8	-0.540352	0.0168838	0.378433	0.0727773	0.168451	0.393047	-0.750334	0.00262565	23.1863	23.06	22.4857	22.739	22.686	22.8016	22.4813	22.0667	22.5629	23.2768	23.049	23.0361
QDL05236.1	hypothetical protein IHMA87_05011	IHMA87_05011	18205	8	46.43	8	-0.0450551	0.6757	-0.113343	0.303858	-0.0933219	0.393127	-0.0250342	0.815623	24.6147	24.5086	24.7136	24.6976	24.7551	24.6641	24.5811	24.4396	24.681	24.6573	24.6888	24.4307
QDL00490.1	hypothetical protein IHMA87_00130	IHMA87_00130	17616	7	66.27	7	0.0581093	0.699644	-0.121002	0.427612	-0.130581	0.393198	0.0485303	0.747012	24.5716	24.3018	24.6334	24.7079	24.6209	24.5697	24.6331	24.4176	24.6304	24.7696	24.5396	24.2263
QDL02096.1	Methylthioribose-1-phosphate isomerase	IHMA87_01777	39429	6	26.54	5	0.120255	0.582983	0.25472	0.257163	0.188946	0.393645	0.0544801	0.802361	20.9912	21.4127	20.9287	20.5123	21.3206	20.9328	21.2075	21.3567	21.1291	21.1365	21.4299	20.9635
QDL04200.1	Ribonuclease D	IHMA87_03938	43085	4	13.37	4	0.139585	0.545459	0.217492	0.352525	0.198803	0.393717	0.120896	0.599673	20.3394	20.366	20.3811	19.8844	20.5953	20.0104	20.8095	20.6793	20.0165	20.2949	20.3401	20.5076
QDL05760.1	Glucans biosynthesis glucosyltransferase H	IHMA87_05559	96937	20	33.6	19	0.085968	0.651363	0.244425	0.21491	0.16414	0.394747	0.00568285	0.976043	25.2004	25.4367	25.6529	25.1942	25.0631	25.5403	25.1679	25.8004	25.5798	25.5026	25.4418	25.5866
QDL01003.1	DNA-directed RNA polymerase subunit beta	IHMA87_00666	150866	76	63.3	73	0.242856	0.0560061	0.318774	0.0176581	0.0999028	0.39482	0.0239848	0.83525	28.1028	27.9447	28.0209	27.7428	27.9946	28.0311	28.2972	28.3608	28.1389	28.272	28.1033	28.3496
QDL05969.1	hypothetical protein IHMA87_05776	IHMA87_05776	55249	2	6.54	2	0.886343	1	-0.228856	0.836787	-0.961323	0.395314	0.153876	0.88977	15.358	18.5791	16.9845	18.7796	16.9866	18.0393	18.94	18.8886	15.7519	18.5144	18.5294	16.0752
QDL00663.1	L-threonine dehydratase biosynthetic IlvA	IHMA87_00308	55414	8	22.62	8	-0.15537	0.414201	0.0694435	0.711334	-0.161791	0.395851	-0.386604	0.0600744	22.4015	22.1377	22.3332	22.7053	22.4643	22.1882	22.1935	22.3467	21.8661	22.8131	22.3074	22.4456
QDL05918.1	Thioredoxin 1	IHMA87_05724	11812	6	56.48	6	0.00171469	0.989231	-0.183085	0.170329	-0.109792	0.396386	0.0750078	0.558427	23.6242	23.7309	23.7708	23.6742	23.9123	23.8688	23.8024	23.517	23.8116	23.6195	23.817	23.4695
QDL03308.1	HTH-type transcriptional regulator GltR	IHMA87_03032	37735	4	16.57	4	0.202404	0.578503	0.0404446	0.910919	-0.312311	0.396415	-0.150352	0.678741	20.9316	19.6602	20.7255	20.1724	21.0764	21.0055	20.5562	21.078	20.2904	20.6941	20.9376	20.7439
QDL04666.1	DegV domain-containing protein	IHMA87_04415	34423	2	16.93	2	-0.0385168	0.713551	-0.0141345	0.892516	0.0902873	0.396769	0.0659049	0.532666	19.0178	18.8961	18.8233	18.9437	18.6744	18.8483	18.8624	18.9496	18.8097	18.8111	18.9058	18.7071
QDL03881.1	hypothetical protein IHMA87_03617	IHMA87_03617	6783	3	29.51	3	0.0385872	0.817081	0.112792	0.503401	0.14316	0.398987	0.0689553	0.680282	23.6025	23.4432	23.5726	23.1351	23.453	23.6007	23.5717	23.3301	23.8323	23.6003	23.6363	23.2906
QDL00706.1	Signal recognition particle receptor FtsY	IHMA87_00351	47192	21	60.9	19	-0.149937	0.168039	-0.015752	0.879016	-0.0888509	0.399102	-0.223036	0.0515026	25.2658	25.071	24.9988	25.2233	25.148	25.2308	24.8701	25.0679	24.9478	25.3006	25.1465	25.1078
QDL01961.1	p-hydroxybenzoic acid efflux pump subunit AaeA	IHMA87_01638	31461	6	34.04	6	-0.270492	0.161393	0.151187	0.417687	0.15742	0.399415	-0.264259	0.170336	22.5946	22.429	22.5365	22.7088	21.9451	22.4339	22.0793	22.2755	22.3938	22.6806	22.3859	22.4749
QDL04742.1	L-aspartate oxidase	IHMA87_04495	59955	2	6.13	2	1.01935	0.029018	-0.250272	0.545683	-0.351962	0.399735	0.91766	0.0447918	18.4029	18.1486	17.8064	19.2315	17.6445	18.5377	19.0245	19.1011	19.2903	18.9694	17.7957	17.8978
QDL01524.1	Glutamine--fructose-6-phosphate aminotransferase [isomerizing]	IHMA87_01195	36088	8	35.59	8	0.391141	0.0213569	0.332609	0.0429326	-0.126149	0.399914	-0.0676169	0.647552	21.9612	21.6704	21.4196	21.9359	21.7852	21.7087	22.2192	21.9115	22.0941	22.2088	22.0363	22.1825
QDL00736.1	Aspartate carbamoyltransferase	IHMA87_00381	36671	15	68.86	15	0.119179	0.438132	0.232827	0.145754	0.129637	0.400329	0.0159895	0.915862	24.0692	23.8108	23.9792	23.539	23.9067	24.0246	24.3086	23.9934	23.9147	24.1199	24.0468	24.0021
QDL00915.1	DNA primase	IHMA87_00566	74048	10	22.47	10	0.0102668	0.948005	-0.3148	0.0675102	-0.134795	0.400599	0.190272	0.243576	21.6691	21.8789	21.8455	21.6856	21.9232	22.189	21.6605	21.9895	21.7743	21.5664	21.4544	21.8326
QDL01990.1	Non-motile and phage-resistance protein	IHMA87_01668	127495	14	19.15	13	0.143501	0.188255	0.141221	0.194771	0.0891982	0.400636	0.0914783	0.389145	24.8362	24.8487	25.0277	24.7169	24.8832	24.845	24.8927	25.1078	25.1426	25.0324	24.8888	24.9475
QDL06389.1	hypothetical protein IHMA87_06204 (plasmid)	IHMA87_06204	22827	9	51.71	9	0.18813	0.28333	-0.0961854	0.574945	-0.145651	0.400646	0.138664	0.422841	23.497	23.0381	23.0832	23.6296	23.1689	23.2568	23.5416	23.1788	23.4622	23.3772	23.1832	23.2063
QDL02959.1	HTH-type transcriptional regulator GbpR	IHMA87_02681	33591	4	20.07	4	0.0610493	0.813355	-0.437167	0.113263	-0.220787	0.401226	0.277429	0.296451	21.0151	20.4366	20.8294	21.3365	20.9058	20.7011	20.8631	20.5908	21.0103	20.0246	20.7966	20.8109
QDL01318.1	hypothetical protein IHMA87_00987	IHMA87_00987	34233	8	32.79	8	0.204445	0.158446	-0.181124	0.206675	0.11738	0.402028	0.50295	0.00379444	23.4464	23.4999	23.3117	23.4611	23.266	23.1786	23.7496	23.5723	23.5493	23.1822	23.3243	22.8559
QDL03926.1	hypothetical protein IHMA87_03663	IHMA87_03663	45013	3	9.69	3	0.0437599	0.904817	0.339026	0.364433	0.312181	0.402141	0.0169148	0.963122	21.0776	21.5604	21.5402	20.7239	21.492	21.0257	20.6686	22.033	21.6078	21.7627	21.5921	20.9039
QDL05916.1	O-acetyltransferase OatA	IHMA87_05721	73404	5	10.73	4	0.0345666	0.818188	0.0839408	0.579224	0.128127	0.402209	0.0787531	0.602545	20.8462	21.0585	20.9726	20.7586	20.9815	20.7528	20.7291	21.3208	20.9311	20.9834	20.8214	20.9399
QDL05653.1	hypothetical protein IHMA87_05450	IHMA87_05450	67813	16	52.88	16	0.0903167	0.411164	-0.0453312	0.675976	-0.0920875	0.402373	0.0435603	0.687852	23.5328	23.1998	23.4682	23.5002	23.5399	23.437	23.3921	23.4573	23.6223	23.4642	23.4263	23.4505
QDL06214.1	Alginate biosynthesis sensor protein KinB	IHMA87_06027	66342	20	48.57	19	-0.0274829	0.797323	0.00218544	0.983679	0.091054	0.402706	0.0613857	0.568849	24.4377	24.2017	24.3063	24.0946	24.1906	24.3873	24.1925	24.3633	24.3074	24.277	24.1721	24.23
QDL03431.1	hypothetical protein IHMA87_03155	IHMA87_03155	11226	2	26.13	2	-0.129483	0.227764	0.0486971	0.639293	0.0877655	0.404173	-0.0904144	0.390651	22.678	22.4884	22.5362	22.5904	22.4825	22.3664	22.3971	22.3634	22.5536	22.4888	22.6353	22.4613
QDL05434.1	Transcription termination/antitermination protein NusA	IHMA87_05223	54659	22	58.01	22	0.10492	0.427988	0.290875	0.0450131	0.110598	0.404252	-0.0753573	0.566104	25.987	25.956	25.9214	25.6749	25.8801	25.9776	26.2092	26.134	25.836	26.0713	26.0288	26.3051
QDL02245.1	Molybdenum cofactor biosynthesis protein B	IHMA87_01938	19090	6	47.49	6	0.00857713	0.946348	-0.256414	0.0661084	-0.108152	0.404674	0.15684	0.235696	21.6801	21.7456	21.7274	21.9546	21.9981	21.5249	21.8038	21.6422	21.7329	21.6485	21.5429	21.517
QDL01018.1	50S ribosomal protein L29	IHMA87_00682	7201	6	60.32	6	0.0714072	0.626166	-0.059547	0.68402	-0.123509	0.405116	0.00744545	0.959242	28.9566	28.6657	28.8378	29.129	28.8401	28.8616	29.0307	28.6271	29.0166	28.9509	28.9662	28.735
QDL06172.1	Teichoic acid translocation permease protein TagG	IHMA87_05985	29520	1	4.91	1	0.1047	0.706439	0.315383	0.270102	0.234262	0.406158	0.0235787	0.932166	18.9823	19.3426	19.3361	18.3188	19.1685	19.4709	19.0133	19.6039	19.358	19.1419	19.3088	19.4537
QDL04969.1	putative peptidoglycan glycosyltransferase FtsW	IHMA87_04731	43807	3	15.29	3	-0.30129	0.158879	0.0690182	0.734487	0.171573	0.406259	-0.198735	0.338935	21.439	21.7841	21.7746	21.3415	21.4832	21.6583	20.9262	21.6985	21.4692	21.3851	21.5361	21.7688
QDL01513.1	Inosine-5'-monophosphate dehydrogenase	IHMA87_01184	51707	27	72.8	27	0.0152258	0.897539	0.432532	0.00378044	0.0997083	0.407347	-0.317598	0.0203244	26.4524	26.4141	26.3194	26.0595	26.4567	26.3705	26.5536	26.3587	26.3193	26.7233	26.704	26.7571
QDL06478.1	hypothetical protein IHMA87_06293 (plasmid)	IHMA87_06293	25581	9	65.22	9	0.214802	0.32207	-0.177569	0.409321	-0.178274	0.407529	0.214097	0.323582	23.4774	23.2993	22.8892	23.5416	23.3041	23.355	23.5352	23.2449	23.5302	22.7892	23.3475	23.5312
QDL02757.1	NADH-quinone oxidoreductase subunit F	IHMA87_02475	48664	40	72.54	38	-0.394792	0.00340033	0.0840503	0.435377	0.0892859	0.408257	-0.389556	0.00369411	27.3985	27.2339	27.2597	27.117	27.2838	27.2235	27.0072	26.7255	26.9751	27.3555	27.3211	27.1999
QDL03218.1	Hydrogen cyanide synthase subunit HcnB	IHMA87_02942	50005	23	63.79	23	0.009871	0.913757	0.0208186	0.819511	-0.0767067	0.408302	-0.0876543	0.347257	27.4996	27.4233	27.2763	27.5646	27.4481	27.4166	27.4354	27.4374	27.3559	27.4336	27.5458	27.5123
QDL05701.1	Pyruvate dehydrogenase E1 component	IHMA87_05499	99522	55	52.38	53	0.118825	0.35668	0.470439	0.00335085	0.105908	0.409269	-0.245706	0.0736457	28.5822	28.3403	28.342	28.2569	28.2811	28.4088	28.7303	28.545	28.3457	28.8638	28.6425	28.8517
QDL03211.1	hypothetical protein IHMA87_02935	IHMA87_02935	32672	1	3.74	1	0.236991	0.405528	-0.0728501	0.794929	-0.234981	0.409383	0.0748601	0.789422	19.4052	19.2771	18.2799	19.0396	19.3725	19.2551	19.4369	19.2389	18.9974	18.8809	19.3946	19.1731
QDL04220.1	Cobyrinate a,c-diamide synthase	IHMA87_03958	46656	3	12.87	3	0.0843656	0.825776	-0.180439	0.639293	-0.321455	0.409417	-0.056651	0.882411	20.1549	20.0032	19.5413	19.9123	20.3231	20.4283	20.0704	20.0872	19.7949	19.0056	20.5992	20.5177
QDL06257.1	hypothetical protein IHMA87_06072	IHMA87_06072	30329	14	62.9	14	-0.209788	0.179148	-0.0695191	0.642404	0.125017	0.409436	-0.0152523	0.918421	26.569	26.7409	26.6857	26.5359	26.4948	26.5898	26.5817	26.5224	26.2621	26.1355	26.6315	26.645
QDL03677.1	Glutamine--tRNA ligase	IHMA87_03410	62999	12	31.29	12	0.517314	0.00244288	0.228079	0.106716	0.110705	0.40971	0.39994	0.0111076	23.7176	23.6577	23.4711	23.4749	23.5716	23.4677	23.9178	24.2841	24.1964	23.7861	23.8812	23.5311
QDL05730.1	Beta-barrel assembly-enhancing protease	IHMA87_05529	52402	14	51.77	13	0.296264	0.56466	-0.0757615	0.881966	-0.427877	0.409819	-0.0558515	0.912816	24.5353	24.4658	24.6337	24.4219	26.018	24.4785	24.3857	25.759	24.3788	24.5845	25.5873	24.5194
QDL04971.1	Phospho-N-acetylmuramoyl-pentapeptide-transferase	IHMA87_04733	39710	1	3.06	1	0.00846757	0.974076	-0.0393982	0.879885	0.218456	0.41016	0.266322	0.319355	19.9017	20.1958	20.2717	19.2165	20.1359	20.3614	19.9859	20.0988	20.3099	19.7674	20.0069	19.8213
QDL04559.1	GTP pyrophosphokinase	IHMA87_04303	83835	19	33.2	19	0.197316	0.410728	0.318999	0.195327	-0.196957	0.411549	-0.318641	0.195788	23.8826	23.9502	23.4785	24.0225	23.9498	23.9298	23.7999	24.0493	24.054	23.8753	24.1106	24.8733
QDL04704.1	Ubiquinone/menaquinone biosynthesis C-methyltransferase UbiE	IHMA87_04456	22307	2	16.75	2	-0.622265	0.0672765	0.454603	0.164697	0.259716	0.411734	-0.817153	0.0225259	19.8753	19.2178	18.8969	18.6752	19.403	19.1326	18.4872	18.6284	19.0076	19.0379	19.9068	19.6299
QDL02156.1	Type II secretion system protein G	IHMA87_01844	15449	9	52.82	8	-0.0681953	0.589279	-0.32797	0.0230235	-0.10461	0.412268	0.155165	0.233184	26.9237	26.7801	27.0021	27.1076	26.9716	26.9404	26.7887	26.6926	27.0199	26.8138	26.732	26.49
QDL01275.1	hypothetical protein IHMA87_00941	IHMA87_00941	28363	8	44.27	8	-0.27846	0.0729101	-0.0807385	0.574028	-0.118678	0.413008	-0.316399	0.0460307	23.1299	23.0482	23.0538	23.2499	23.0252	23.3129	23.0131	22.5968	22.7866	23.1998	22.8831	23.2629
QDL00378.1	Ribosomal RNA small subunit methyltransferase B	IHMA87_00018	47131	3	13.59	3	1.12922	0.112701	-0.247596	0.710956	-0.554625	0.413037	0.822188	0.234175	18.5689	16.7973	18.4788	17.915	18.8802	18.7137	19.8348	19.8281	17.5697	18.7099	18.0183	18.0379
QDL06024.1	hypothetical protein IHMA87_05831	IHMA87_05831	6841	2	38.1	2	-0.00979669	0.938689	0.0616443	0.630413	0.105843	0.414091	0.0344016	0.787446	22.2212	22.3935	22.3649	22.1792	22.0033	22.4797	22.2272	22.2944	22.4287	22.2441	22.3527	22.2502
QDL04323.1	hypothetical protein IHMA87_04063	IHMA87_04063	38379	15	62.21	15	0.180102	0.400096	-0.126824	0.549825	-0.174511	0.41437	0.132415	0.532714	26.816	26.3648	26.988	26.8818	26.9801	26.8305	26.9676	26.8151	26.9264	27.0569	26.9479	26.3071
QDL02749.1	NADH-quinone oxidoreductase subunit N	IHMA87_02467	51720	4	10.29	4	-0.24091	0.300764	-0.236022	0.310153	0.187813	0.414821	0.182925	0.426665	23.621	24.0682	24.3205	23.8536	23.5794	24.0133	23.4643	24.041	23.7818	23.5573	23.3208	23.8601
QDL01127.1	hypothetical protein IHMA87_00792	IHMA87_00792	18220	7	51.23	7	0.261546	0.0456151	-0.0564425	0.632934	-0.0974772	0.414839	0.220511	0.0832246	23.37	23.3584	23.3616	23.5652	23.4225	23.3948	23.7672	23.4811	23.6264	23.1894	23.5206	23.5032
QDL04196.1	Transcriptional repressor RcnR	IHMA87_03934	10024	3	56.04	3	0.0580681	0.825604	0.587378	0.0451958	0.218316	0.415	-0.310995	0.253601	20.8209	21.0313	20.0488	19.9461	20.6302	20.6696	20.5787	20.7701	20.7264	20.8827	21.1313	20.9941
QDL04342.1	hypothetical protein IHMA87_04083	IHMA87_04083	21020	3	26.04	3	-0.211187	0.298193	-0.331531	0.115684	-0.163642	0.415029	-0.0432974	0.826513	20.6233	20.1892	20.6904	20.2903	20.8172	20.8864	20.0746	20.4832	20.3116	20.1694	20.4242	20.4057
QDL03219.1	Hydrogen cyanide synthase subunit HcnA	IHMA87_02943	11458	4	56.73	4	0.451185	0.532579	1.04335	0.165876	0.59115	0.416856	-0.00101224	0.998871	18.3598	20.0581	19.5526	18.9314	18.4557	18.8098	21.6	19.0971	18.6268	20.3365	19.4604	19.5301
QDL01789.1	Electron transport complex subunit RsxC	IHMA87_01462	83035	10	25.13	9	-0.553073	0.0186025	-0.0629988	0.755769	0.166752	0.417222	-0.323322	0.131908	22.117	22.1301	22.2302	21.7283	21.9761	22.2726	21.3359	21.914	21.5682	21.6054	21.9707	22.2119
QDL04830.1	putative chromate transport protein	IHMA87_04590	41488	1	2	1	0.132623	0.598788	-0.227768	0.372729	0.206246	0.417882	0.566637	0.0426944	17.612	17.6234	18.2025	17.5267	17.5591	17.7333	18.1948	17.7905	17.8505	16.8732	17.8453	17.4174
QDL00615.1	Sulfate transport system permease protein CysW	IHMA87_00258	31328	2	11.81	2	0.00404565	0.980182	0.313947	0.0763625	0.133987	0.418682	-0.175915	0.294046	22.1341	22.4646	22.5169	22.0734	22.2349	22.4053	22.2345	22.7068	22.1864	22.563	22.5183	22.5742
QDL04129.1	hypothetical protein IHMA87_03866	IHMA87_03866	30531	3	24.64	3	-1.43726	1	-0.379892	0.541436	-0.506515	0.418979	-1.56388	1	20.9442	20.2851	18.7509	20.3692	20.6072	20.5233	18.2277	18.8526	18.5881	20.4635	18.8525	21.044
QDL00914.1	RNA polymerase sigma factor RpoD	IHMA87_00565	69671	26	50.89	24	0.156326	0.242929	0.00635395	0.960762	-0.106143	0.419125	0.0438297	0.735081	26.1131	26.1128	26.2834	26.0221	26.3435	26.4622	26.1724	26.3497	26.4561	26.2316	26.2975	26.3176
QDL02325.1	Lipase 3	IHMA87_02021	34909	21	79.37	21	-0.0259607	0.819862	-0.163448	0.171825	-0.0932517	0.420661	0.0442354	0.698732	25.9068	25.8571	26.0294	26.0639	26.0228	25.9863	25.8872	25.8746	25.9536	26.0714	25.8707	25.6407
QDL01955.1	RNA polymerase-associated protein RapA	IHMA87_01629	106613	22	40.19	21	0.287829	0.0320713	0.0461013	0.698515	-0.0970763	0.420822	0.144651	0.239469	24.1725	23.8158	23.9261	24.0085	24.1188	24.0784	24.2309	24.4064	24.1407	24.1097	24.0138	24.2205
QDL01408.1	ATP-dependent RNA helicase RhlB	IHMA87_01078	58429	24	54.06	24	0.0860571	0.518073	0.0887783	0.505221	0.107835	0.420831	0.105113	0.432269	26.3947	26.2145	26.4871	26.0534	26.3447	26.3747	26.5288	26.5432	26.2824	26.4887	26.2371	26.3133
QDL03834.1	Nicotinate dehydrogenase subunit B	IHMA87_03568	81039	5	13.24	5	0.379251	0.207435	0.689385	0.034271	-0.23611	0.420971	-0.546244	0.0809124	20.6529	20.9764	20.7444	20.3628	21.2987	21.4203	21.3487	21.1432	21.0194	22.1537	21.6543	21.3421
QDL01506.1	Exodeoxyribonuclease 7 large subunit	IHMA87_01177	51245	3	15.25	3	-0.0647734	0.866113	-0.685683	0.0970202	-0.314121	0.421135	0.306788	0.431707	18.694	19.0367	18.5349	18.7488	19.1489	19.3103	18.7981	18.841	18.4322	18.7297	17.3589	19.0623
QDL02876.1	PCP degradation transcriptional activation protein	IHMA87_02598	35161	12	52.26	12	0.0471101	0.708138	-0.262032	0.0578097	-0.102467	0.421679	0.206675	0.121944	23.5401	23.3174	23.6639	23.5564	23.6824	23.59	23.4968	23.5816	23.5843	23.3666	23.1394	23.5367
QDL00726.1	hypothetical protein IHMA87_00371	IHMA87_00371	21745	3	21.83	3	-0.262224	0.139373	-0.243381	0.166935	0.136713	0.421973	0.117869	0.486884	22.5004	22.6626	22.7326	22.3442	22.384	22.7573	22.1343	22.5599	22.4148	22.0755	22.5092	22.1707
QDL01271.1	DNA polymerase III subunit delta	IHMA87_00937	37367	10	55.94	10	-0.0672334	0.480768	-0.0662915	0.486781	-0.0765424	0.423893	-0.0774843	0.418401	23.9459	23.8415	23.85	23.7973	24.0664	24.0033	23.8135	23.7501	23.8721	23.8537	23.9312	23.8833
QDL04128.1	Ferric aerobactin receptor	IHMA87_03865	89514	5	9.19	4	0.294676	0.480132	0.198965	0.631143	-0.334687	0.424284	-0.238976	0.565188	20.6791	20.4633	19.3118	20.7774	20.9549	19.726	20.7746	20.542	20.0216	20.6205	20.5161	20.9185
QDL06250.1	4-formylbenzenesulfonate dehydrogenase TsaC1/TsaC2	IHMA87_06065	26895	3	22.22	3	-0.0676517	1	0.173331	0.633526	0.293575	0.424381	0.0525924	1	20.852	20.8543	21.161	21.4138	20.849	19.7239	21.0613	20.7594	20.8438	21.1416	20.8539	20.5111
QDL04763.1	hypothetical protein IHMA87_04516	IHMA87_04516	22669	2	16.43	2	0.0518635	0.615828	0.078397	0.451903	-0.083377	0.42457	-0.10991	0.298192	20.1457	20.0367	20.1036	20.1382	20.2159	20.182	20.019	20.1803	20.2422	20.4299	20.1568	20.1846
QDL01221.1	Thiol-disulfide oxidoreductase ResA	IHMA87_00887	38726	8	40.17	8	0.0801027	0.673189	0.20314	0.296399	0.153368	0.424944	0.0303307	0.872612	21.6937	22.0376	21.8293	21.4774	21.6992	21.9239	22.2411	21.916	21.6438	22.0822	21.9769	21.6509
QDL00835.1	3-methylmercaptopropionyl-CoA dehydrogenase	IHMA87_00482	65375	5	14.31	5	0.176117	0.53843	0.46567	0.123059	-0.229702	0.425471	-0.519255	0.0898339	20.2064	21.1373	21.4637	20.8732	21.4032	21.2201	21.2976	21.0461	20.9921	21.5091	21.7337	21.6507
QDL01247.1	putative enoyl-CoA hydratase 1	IHMA87_00913	16730	1	9.27	1	-0.551291	1	-0.064693	0.793029	0.198808	0.426903	-0.28779	1	19.1314	19.167	18.9388	18.9666	18.795	18.8792	17.9249	18.9582	18.7002	18.499	19.0736	18.8741
QDL04954.1	Sensor kinase CckA	IHMA87_04716	77548	15	30.37	14	0.00399199	0.963347	0.0204464	0.814173	0.070148	0.427018	0.0536935	0.540472	24.1844	24.2686	24.1959	24.1154	24.1147	24.2084	24.2562	24.2816	24.1231	24.2195	24.0715	24.2089
QDL01824.1	hypothetical protein IHMA87_01497	IHMA87_01497	24102	1	8.6	1	0.257947	0.220959	0.475726	0.0368492	-0.163305	0.427779	-0.381085	1	17.5581	17.105	17.5265	17.7148	17.4255	17.5393	17.8653	17.5553	17.5428	17.6609	18.0395	18.4063
QDL05284.1	hypothetical protein IHMA87_05060	IHMA87_05060	21002	3	31.55	3	-0.197506	0.250703	-0.0421145	0.80013	-0.133567	0.428824	-0.288959	0.104779	20.7017	20.7153	20.8053	20.8509	20.9048	20.8673	20.9264	20.5539	20.1495	20.8438	20.7447	20.9081
QDL00660.1	Streptogramin A acetyltransferase	IHMA87_00305	26986	5	33.2	5	0.000141432	0.999043	0.0116055	0.921608	-0.0947695	0.429106	-0.106234	0.377357	22.9281	23.1743	22.9763	23.3218	23.0448	22.9965	23.0171	22.9927	23.0693	23.2183	23.1869	22.9926
QDL00363.1	DNA replication and repair protein RecF	IHMA87_00003	41444	5	19.24	5	0.380392	0.0191041	0.232691	0.118582	-0.112064	0.43009	0.0356373	0.799015	21.4393	21.2148	21.3025	21.5211	21.4117	21.36	21.7008	21.7769	21.6201	21.8111	21.8395	21.3402
QDL02115.1	UDP-N-acetyl-alpha-D-glucosamine C6 dehydratase	IHMA87_01797	74383	40	56.24	40	0.108729	0.387963	0.147734	0.248155	0.0988271	0.431106	0.0598218	0.630195	27.3521	27.1866	27.4647	27.043	27.3367	27.3273	27.3004	27.5116	27.5176	27.4963	27.3673	27.2866
QDL01266.1	Lipoyl synthase	IHMA87_00932	36801	13	54.74	13	0.659325	0.00720471	0.11812	0.560114	-0.160166	0.432823	0.381039	0.0805404	23.3602	23.7051	23.744	23.9845	23.6933	23.6119	23.886	24.6068	24.2944	23.7959	23.7406	24.1077
QDL03848.1	Dihydrolipoyl dehydrogenase	IHMA87_03583	50165	30	62.34	30	0.536192	0.00122703	0.53703	0.00121386	-0.0983174	0.432867	-0.0991554	0.42908	29.3068	28.888	29.028	29.0557	29.2243	29.2377	29.7337	29.6113	29.4863	29.7632	29.6607	29.705
QDL03717.1	HTH-type transcriptional regulator CysB	IHMA87_03451	36121	10	45.37	10	-0.282244	0.0353231	0.18175	0.14834	0.0947689	0.433082	-0.369225	0.00979885	23.7707	23.8636	23.661	23.5846	23.7336	23.6927	23.6704	23.3568	23.4214	23.9923	23.8698	23.6941
QDL05644.1	Bifunctional NAD(P)H-hydrate repair enzyme Nnr	IHMA87_05441	51369	4	17.33	4	0.355596	0.197644	-0.222694	0.407677	-0.210192	0.433628	0.368098	0.183614	20.5964	20.0238	20.0519	20.314	20.5048	20.4839	20.7222	20.3998	20.6169	20.0243	19.7631	20.8472
QDL03826.1	3-oxoacyl-[acyl-carrier-protein] synthase 1	IHMA87_03560	42893	23	76.3	23	-0.00925733	0.943684	0.0839779	0.525959	0.104192	0.433921	0.0109565	0.933372	24.9781	25.239	25.0783	24.8881	25.0234	25.0713	25.2613	25.1963	24.81	25.056	25.126	25.0528
QDL02368.1	ECF RNA polymerase sigma factor RpoE	IHMA87_02069	23918	7	54.5	7	-0.22066	0.340946	-0.467007	0.0604396	0.179885	0.433981	0.426232	0.08227	21.9983	21.941	22.5515	21.8724	22.0945	21.9842	22.3336	21.7357	21.7595	21.839	21.2491	21.462
QDL06203.1	hypothetical protein IHMA87_06016	IHMA87_06016	63321	3	11.51	3	-0.248811	0.225646	0.0764702	0.69978	0.156858	0.434538	-0.168423	0.402549	20.5057	20.5456	20.7088	20.1161	20.4366	20.7368	20.3314	20.546	20.1362	20.2987	20.3632	20.857
QDL05972.1	hypothetical protein IHMA87_05779	IHMA87_05779	75963	24	51.04	23	-0.00951389	0.920786	-0.161718	0.113706	-0.075678	0.436132	0.0765256	0.431171	24.2902	24.2012	24.3558	24.26	24.4544	24.3599	24.3131	24.3116	24.194	24.3135	24.1435	24.1321
QDL01210.1	hypothetical protein IHMA87_00876	IHMA87_00876	28194	2	7.69	2	-0.807541	0.120111	0.364574	0.46068	0.384643	0.43709	-0.787472	0.128506	18.1837	18.5717	19.0614	18.0964	17.7519	18.8145	16.9323	17.9022	18.5596	18.6894	19.2336	17.8335
QDL02392.1	hypothetical protein IHMA87_02093	IHMA87_02093	29069	7	39.45	7	-0.0985918	0.798259	-0.889242	0.0394668	-0.30314	0.438379	0.48751	0.223446	22.4799	21.6544	22.6803	22.4335	22.5236	22.767	22.0179	22.2268	22.2742	22.4746	21.7494	20.8324
QDL04544.1	hypothetical protein IHMA87_04288	IHMA87_04288	15583	1	9.35	1	-0.00508211	0.986087	0.130058	0.657054	0.229322	0.438575	0.0941813	0.747229	19.7365	20.2948	19.7442	19.6748	19.3034	20.1095	19.3415	20.4152	20.0036	19.8642	19.7048	19.9087
QDL03310.1	Porin-like protein NicP	IHMA87_03034	44357	18	57.7	18	-0.359788	0.00618302	0.142482	0.201167	0.0839494	0.438856	-0.418321	0.00245536	26.5473	26.5544	26.2532	26.5051	26.2761	26.3218	26.0902	26.1036	26.0816	26.4571	26.5409	26.5325
QDL01934.1	hypothetical protein IHMA87_01608	IHMA87_01608	73093	9	24.23	9	0.0164813	0.931	-0.325192	0.110367	-0.149475	0.439392	0.192199	0.324863	22.6949	22.4482	22.9764	22.8076	22.8729	22.8874	22.6401	22.706	22.8228	22.1264	22.8758	22.5901
QDL03760.1	GTP cyclohydrolase 1	IHMA87_03494	20236	7	52.49	7	-0.3572	0.299906	-0.501568	0.155774	-0.262534	0.440336	-0.118165	0.725113	23.7533	22.69	23.5847	23.4405	23.7958	23.5794	22.8116	22.966	23.179	23.7701	22.9671	22.5738
QDL03132.1	hypothetical protein IHMA87_02856	IHMA87_02856	52536	3	9.21	3	0.0088782	0.944726	-0.0173398	0.892327	0.100142	0.44127	0.12636	0.335496	22.0813	21.9688	22.1884	21.925	21.9013	22.1118	21.8837	22.3479	22.0335	21.9737	21.9782	21.9342
QDL04346.1	hypothetical protein IHMA87_04087	IHMA87_04087	13646	2	25	2	0.199744	0.537163	-0.0983801	0.759422	-0.250585	0.441372	0.0475391	1	18.7366	19.7235	19.8978	19.6529	19.9968	19.46	19.1629	19.954	19.8403	19.4858	19.4716	19.8572
QDL06050.1	Exodeoxyribonuclease	IHMA87_05857	29827	10	50.58	10	-0.0095399	0.979129	0.0901945	0.804948	0.284442	0.442455	0.184707	0.614836	23.8821	22.7686	23.7695	23.2367	23.4618	22.8684	23.5345	23.163	23.694	23.4016	22.6168	23.819
QDL06041.1	Acetylglutamate kinase	IHMA87_05848	31921	7	42.52	7	0.0432059	0.802039	0.00189963	0.991191	0.133547	0.444631	0.174853	0.321985	22.2268	22.2566	22.3043	21.8017	22.3511	22.2343	22.3746	22.2937	22.249	21.7982	22.3583	22.2363
QDL01794.1	hypothetical protein IHMA87_01467	IHMA87_01467	28695	13	60.9	13	-0.0258543	0.818106	0.0860591	0.450129	0.0871024	0.444817	-0.024811	0.825306	26.2797	26.2518	26.3214	26.4085	26.1226	26.0606	26.2868	26.1666	26.322	26.4052	26.2626	26.182
QDL02720.1	Serine/threonine-protein kinase PrkC	IHMA87_02438	234651	26	18.88	25	0.124785	0.574075	0.00172347	0.993755	-0.170795	0.444923	-0.0477338	0.82858	23.6974	23.58	23.1924	24.1652	23.5157	23.3012	23.4026	23.662	23.7795	23.6762	23.6238	23.6873
QDL04827.1	Octanoyl-[GcvH]:protein N-octanoyltransferase	IHMA87_04587	24910	2	11.89	2	0.294929	1	0.73762	0.166616	-0.3928	0.445376	-0.835491	0.121974	17.6627	16.6477	17.1139	18.1866	17.9817	16.4345	17.6745	17.7246	16.9101	19.0104	17.9498	17.8554
QDL04425.1	putative ATP-dependent helicase DinG	IHMA87_04166	78816	9	17.09	9	0.50506	0.0537008	0.217617	0.368387	-0.18342	0.445635	0.104023	0.662098	21.7628	21.1284	21.2916	21.0898	21.7593	21.884	21.9341	21.7576	22.0063	21.8051	21.5508	22.0301
QDL03982.1	Flagellar biosynthetic protein FliP	IHMA87_03719	27644	2	12.94	2	0.175534	0.403816	-0.0108932	0.957923	-0.159603	0.446414	0.0268246	0.896667	20.4118	20.6739	20.815	20.5334	20.9383	20.9078	20.3827	21.09	20.9546	20.999	20.6691	20.6788
QDL02976.1	Transcriptional regulatory protein TyrR	IHMA87_02698	55730	4	19.37	3	0.523939	0.099859	0.686435	0.0389084	0.228923	0.446535	0.0664269	0.822782	18.8606	18.674	18.055	18.7612	18.4525	17.6892	19.1835	18.983	18.995	19.1169	19.21	18.6352
QDL00925.1	hypothetical protein IHMA87_00576	IHMA87_00576	48784	10	33.81	10	-0.0125971	0.929779	0.294781	0.0605999	0.110292	0.447196	-0.197086	0.187808	22.9786	22.7822	22.6997	22.8942	22.6094	22.6261	22.8788	22.9327	22.6112	23.0065	23.1911	22.8165
QDL04477.1	AI-2 transport protein TqsA	IHMA87_04220	40082	1	1.68	1	0.0048255	0.983602	0.220785	0.357705	0.181044	0.447512	-0.0349155	1	18.6949	18.7967	19.4412	18.6634	18.5607	19.1656	18.83	19.1459	18.9713	18.726	19.1881	19.1378
QDL02654.1	NADPH dehydrogenase	IHMA87_02370	39688	1	2.75	1	0.194964	0.222977	-0.0864259	0.577329	-0.11847	0.448085	0.16292	0.303038	18.5322	18.3483	18.0276	18.4756	18.383	18.4048	18.3652	18.6942	18.4335	18.2964	18.1667	18.5411
QDL04409.1	Cysteine synthase B	IHMA87_04150	39879	6	26.85	6	0.187727	0.219474	0.0756735	0.608938	-0.113131	0.448126	-0.00107777	0.994147	21.2749	21.2579	20.9074	21.1138	21.352	21.3139	21.5963	21.1264	21.2807	21.386	21.2926	21.3281
QDL01245.1	hypothetical protein IHMA87_00911	IHMA87_00911	23194	4	22.07	4	-0.0693115	0.786762	-0.0393191	0.877879	0.196406	0.449299	0.166414	0.519756	21.6152	21.7504	21.4926	21.7882	21.4555	21.0252	21.2544	21.6326	21.7632	20.9055	21.7865	21.4589
QDL04248.1	Type I secretion system ATP-binding protein PrsD	IHMA87_03987	63465	20	48.23	20	-0.147736	0.163624	0.0484158	0.632825	0.0772474	0.449991	-0.118905	0.254068	26.0964	26.1624	25.967	26.1353	25.9132	25.9456	25.8345	26.0132	25.935	25.9948	26.1297	26.015
QDL06347.1	hypothetical protein IHMA87_06162 (plasmid)	IHMA87_06162	13281	3	47.37	3	-0.0135235	0.942707	0.0981306	0.604512	-0.144268	0.450007	-0.255922	0.193369	20.5281	20.3973	20.6127	20.8728	20.4861	20.612	20.6857	20.6915	20.1202	20.8988	20.8919	20.4745
QDL03319.1	Kynureninase	IHMA87_03043	46414	9	35.82	9	-0.167319	0.69991	-0.328436	0.454179	0.330926	0.450863	0.492044	0.270442	21.5587	22.4603	21.1663	21.3779	21.1008	21.7138	21.8115	21.2922	21.5795	20.1455	21.2958	21.7658
QDL00744.1	Chemotaxis protein CheW	IHMA87_00389	19976	9	42.13	9	-0.203161	0.151014	-0.0623733	0.643321	-0.10237	0.451453	-0.243159	0.0923644	23.9222	23.815	23.6652	23.705	24.1042	23.9003	23.7226	23.3951	23.6752	23.8743	23.8906	23.7575
QDL01684.1	Xylulose-5-phosphate phosphoketolase	IHMA87_01357	88345	12	23.85	12	0.311987	0.023283	-0.0117033	0.922028	-0.0909501	0.453426	0.232741	0.0738913	22.5301	22.44	22.6189	22.648	22.6703	22.5436	23.0864	22.7908	22.6478	22.6823	22.5929	22.5515
QDL05032.1	hypothetical protein IHMA87_04798	IHMA87_04798	138963	38	38.59	38	0.0725129	0.602701	0.192334	0.184479	0.105141	0.453854	-0.0146795	0.915509	25.1899	25.0945	25.4788	24.9505	25.2536	25.2437	25.2925	25.3329	25.3554	25.458	25.4273	25.1395
QDL05636.1	Modulator of FtsH protease HflC	IHMA87_05433	33100	14	45.67	14	-0.235612	0.294431	0.118565	0.589894	0.16564	0.454646	-0.188538	0.396725	28.8294	28.6316	28.9214	28.9151	28.8185	28.1519	28.768	28.7041	28.2035	28.8719	28.7382	28.631
QDL01442.1	putative transporter	IHMA87_01112	65038	8	19.02	8	0.181946	0.208167	0.0456512	0.742627	-0.105161	0.454735	0.0311338	0.822533	22.1045	22.0299	22.3779	22.1583	22.3965	22.2729	22.2274	22.5251	22.3056	22.5226	22.2047	22.2373
QDL04660.1	putative peroxiredoxin	IHMA87_04409	21797	1	10.05	1	-0.214076	0.281397	-0.129927	1	0.146208	0.454763	0.0620589	0.748137	18.3157	18.5015	18.3223	18.5225	17.904	18.2743	17.8687	18.261	18.3675	18.3575	17.9087	18.0448
QDL04915.1	hypothetical protein IHMA87_04675	IHMA87_04675	30668	8	41.88	8	0.0328672	0.73597	0.0538146	0.58274	-0.0737145	0.454774	-0.0946619	0.341525	24.789	24.9655	24.8811	25.0431	24.9431	24.8706	25.0158	24.8186	24.8998	25.038	25.072	24.9083
QDL06460.1	hypothetical protein IHMA87_06275 (plasmid)	IHMA87_06275	20613	2	14.52	2	0.341556	0.425104	-0.942021	0.0447921	-0.319139	0.455188	0.964438	0.0408181	19.8017	19.7077	19.3279	20.017	19.9118	19.8659	19.7567	20.1121	19.9931	19.1299	17.8648	19.9739
QDL04036.1	DNA helicase IV	IHMA87_03773	71892	3	5.7	3	-0.96856	0.076869	0.20604	0.683655	0.381295	0.45544	-0.793305	0.137302	19.6351	20.329	20.0826	20.1746	18.3828	20.3454	18.3304	19.2534	19.5572	20.1151	19.6948	19.711
QDL00542.1	HTH-type transcriptional regulator DmlR	IHMA87_00182	34105	2	7.74	2	-0.604094	1	-0.197905	0.389349	-0.17072	0.455562	-0.576909	0.0254831	18.0557	18.3808	18.5416	18.5971	18.2951	18.598	17.4355	18.2309	17.4993	18.2023	18.1645	18.5296
QDL04378.1	GDP-perosamine N-acetyltransferase	IHMA87_04119	21906	4	50.94	3	0.876433	0.201745	0.159688	0.808414	-0.496144	0.457089	0.220601	0.738002	18.2102	18.7729	19.3181	20.7811	18.2179	18.7907	19.2519	18.9663	20.7123	19.4119	19.654	19.2028
QDL06185.1	putative S-adenosylmethionine-dependent methyltransferase/MSMEI_2290	IHMA87_05998	30967	2	11.59	2	0.973937	0.314895	0.204817	0.828382	-0.711812	0.457208	0.0573077	0.95158	18.41	20.1983	17.8418	20.7002	19.8758	18.0096	18.5068	20.6286	20.2364	20.5802	18.2694	20.3504
QDL01007.1	Elongation factor G 1	IHMA87_00671	77770	44	69.83	43	0.111219	0.237306	0.21657	0.0344112	0.0684128	0.457258	-0.036939	0.685119	27.3247	27.4294	27.3983	27.2906	27.3214	27.3352	27.4886	27.6399	27.3576	27.5062	27.5398	27.5508
QDL05068.1	hypothetical protein IHMA87_04834	IHMA87_04834	34550	8	46.15	8	-0.0139984	0.910095	-0.184589	0.15775	-0.093436	0.457409	0.0771547	0.537619	24.5698	24.5931	24.6229	24.688	24.593	24.7851	24.4937	24.6539	24.5962	24.5367	24.2483	24.7274
QDL02771.1	High frequency lysogenization protein HflD	IHMA87_02489	23053	14	66.02	14	0.0786674	0.542404	-0.0356226	0.781024	-0.0964062	0.457479	0.0178838	0.888843	25.2109	25.3142	25.2141	25.0373	25.489	25.5021	25.3595	25.233	25.3827	25.3353	25.2584	25.328
QDL02313.1	DNA polymerase III subunit delta'	IHMA87_02008	35792	3	17.07	3	0.150667	0.542544	-0.275166	0.276376	-0.18469	0.457519	0.241143	0.336768	20.4237	20.8495	20.4399	20.9249	20.7107	20.6316	20.8242	20.6122	20.7287	19.8517	20.7339	20.8562
QDL06484.1	hypothetical protein IHMA87_06299 (plasmid)	IHMA87_06299	34610	5	31.92	5	0.262236	0.123226	0.245808	0.145676	-0.120339	0.457674	-0.103911	0.519824	21.8401	21.9168	21.9198	22.3011	21.8982	21.8384	22.0359	22.3149	22.1126	22.5372	22.0685	22.1694
QDL05936.1	Beta-barrel assembly-enhancing protease	IHMA87_05742	46613	27	63.35	27	0.0230638	0.840732	-0.0812498	0.484144	-0.0863119	0.458059	0.0180018	0.875311	28.1568	27.9882	28.2266	28.3322	28.139	28.1594	28.1043	28.1149	28.2217	28.3186	28.0725	27.9958
QDL01203.1	Riboflavin biosynthesis protein RibD	IHMA87_00868	39774	3	10.19	3	0.93892	0.122843	-0.212908	0.710322	-0.4288	0.459268	0.723028	0.223492	19.2811	17.1684	18.8898	19.5349	18.9953	18.0955	19.4363	19.7894	18.9304	18.8358	19.1118	18.0393
QDL00668.1	putative phosphatase	IHMA87_00313	24400	2	14.29	2	-0.603306	0.453986	-1.16142	0.164594	-0.595891	0.459395	-0.0377801	0.962049	17.3732	18.7786	18.6911	18.7788	19.1301	18.7218	16.6095	16.9547	19.4689	16.9947	19.0559	17.0958
QDL04393.1	Flagellar basal body rod protein FlgB	IHMA87_04134	14811	2	21.48	2	0.0338039	1	-0.294742	0.328743	0.220857	0.459462	0.549404	1	19.1863	19.6845	19.9158	19.4316	19.4342	19.2582	19.5973	19.5499	19.7409	18.364	19.2408	19.635
QDL01663.1	Cell division protein FtsB	IHMA87_01335	10875	4	35.11	4	-0.0265827	0.860548	0.0267283	0.859794	-0.113326	0.459978	-0.166637	0.28488	23.6859	23.6802	23.7023	24.1195	23.6902	23.5987	23.554	23.7039	23.7308	24.0171	23.8591	23.6124
QDL01809.1	Miniconductance mechanosensitive channel YbdG	IHMA87_01482	49472	17	51.81	17	-0.0364737	0.732026	0.180331	0.112315	0.079357	0.461265	-0.137447	0.214012	25.1147	25.2299	25.2417	24.9843	25.1068	25.257	25.1375	25.202	25.1373	25.4495	25.2753	25.1644
QDL00731.1	Metal cation efflux system protein CzcD	IHMA87_00376	32445	3	20.4	3	-0.462021	0.277282	0.312302	0.455309	0.3079	0.461509	-0.466423	0.273002	20.162	20.8624	21.1356	20.6794	20.1174	20.4393	19.3334	20.721	20.7195	20.8604	20.2217	21.0911
QDL05809.1	Murein hydrolase activator EnvC	IHMA87_05609	40080	6	15.69	6	0.0163528	0.91572	0.228826	0.159833	0.115315	0.461758	-0.0971582	0.533554	23.7439	23.5155	23.7027	23.7831	23.608	23.2251	23.8177	23.5735	23.62	23.8487	23.8584	23.5955
QDL00434.1	hypothetical protein IHMA87_00074	IHMA87_00074	42119	5	16.29	5	0.140871	0.508159	-0.318679	0.151639	-0.157014	0.462013	0.302535	0.171336	22.2012	21.8012	22.1576	22.1983	22.3485	22.0843	22.1901	22.2206	22.1719	21.4169	21.9161	22.3421
QDL02152.1	Type II secretion system protein D	IHMA87_01840	69886	35	68.84	34	-0.087317	0.486349	-0.13921	0.275973	0.0921914	0.462984	0.144085	0.260513	27.1822	26.908	27.2878	26.8785	27.0697	27.1532	26.9202	27.1336	27.0622	26.9014	26.8245	26.9578
QDL01785.1	Endonuclease III	IHMA87_01458	23805	5	38.68	5	0.0923107	0.603184	0.200142	0.271571	0.131216	0.463116	0.0233842	0.894545	22.2267	22.072	22.4079	21.7862	22.349	22.1777	22.5941	22.0907	22.2988	22.4196	22.2103	22.2835
QDL06210.1	Proton/glutamate-aspartate symporter	IHMA87_06023	47593	9	28.15	9	-0.478422	0.125853	0.234425	0.43219	0.218337	0.463509	-0.49451	0.115006	23.8481	24.2167	24.1293	23.3815	23.9663	24.1913	23.5942	24.1192	23.0455	23.8755	23.9646	24.4022
QDL02807.1	RNA chaperone ProQ	IHMA87_02527	19802	7	53.37	7	-0.4189	0.0305942	-0.0973962	0.571435	0.12672	0.464067	-0.194784	0.269079	23.4239	23.3787	23.4894	23.1719	23.4861	23.2539	23.3282	22.9934	22.7137	23.1889	23.435	22.9958
QDL01935.1	putative NTE family protein	IHMA87_01609	80974	22	47.66	21	-0.260598	0.013243	0.0734375	0.416861	0.0659516	0.46447	-0.268084	0.0114305	24.5888	24.4918	24.5491	24.4716	24.4939	24.4664	24.3622	24.2173	24.2685	24.6613	24.4288	24.5621
QDL04279.1	Murein DD-endopeptidase MepS/Murein LD-carboxypeptidase	IHMA87_04018	22116	3	23.15	3	-0.289052	0.128413	0.092247	0.608333	0.132496	0.464893	-0.248803	0.184123	21.9188	21.6692	21.7162	21.5127	21.6546	21.7394	21.4711	21.2272	21.7388	22.015	21.7711	21.3974
QDL04157.1	C4-dicarboxylate transport sensor protein DctB	IHMA87_03894	70191	11	26.54	11	0.133432	0.506756	-0.397299	0.0675138	-0.146741	0.466371	0.38399	0.0757092	22.441	22.3852	22.7511	22.5032	22.7367	22.7776	22.4167	22.763	22.7978	21.9436	22.1985	22.6835
QDL05694.1	Lipopolysaccharide core heptose(I) kinase RfaP	IHMA87_05492	28999	7	36.48	7	-0.220852	0.0925229	0.0601227	0.623554	-0.0897142	0.467296	-0.370688	0.0108512	23.4484	23.375	23.298	23.4825	23.509	23.399	23.214	23.0251	23.2197	23.7771	23.4345	23.3593
QDL05980.1	hypothetical protein IHMA87_05787	IHMA87_05787	24521	5	31.63	4	0.176571	0.594096	0.144059	0.662941	0.242341	0.46739	0.274853	0.411609	22.3682	22.4081	21.6776	21.1336	22.4593	22.1339	22.5146	22.0022	22.4668	22.0425	22.1558	21.9608
QDL01212.1	Riboflavin biosynthesis protein	IHMA87_00878	22099	3	16.59	3	0.227918	0.557317	-0.284015	0.466789	-0.283169	0.46808	0.228764	0.555882	21.6303	20.9871	21.8491	21.3108	21.9495	22.0557	22.1212	21.1847	21.8445	21.8884	21.8407	20.735
QDL02285.1	Flagellar brake protein YcgR	IHMA87_01979	22493	5	26.13	4	-0.157137	1	-0.507287	0.0544453	-0.175243	0.469122	0.174906	1	20.9272	21.1132	21.2322	21.5141	20.9833	21.3009	20.7783	21.0118	21.0111	21.0692	21.0349	20.1723
QDL05384.1	Acetolactate synthase isozyme 3 large subunit	IHMA87_05168	63005	13	36.93	13	0.423168	0.00918407	0.315011	0.037514	-0.0987377	0.46971	0.00941884	0.944268	24.287	23.8379	24.1592	24.0973	24.2322	24.2508	24.3752	24.6019	24.5764	24.6374	24.3658	24.522
QDL06398.1	hypothetical protein IHMA87_06213 (plasmid)	IHMA87_06213	24222	4	24.64	4	-0.131676	0.605133	-0.181453	0.478873	-0.18456	0.471574	-0.134782	0.596767	21.5299	21.8771	21.5128	21.2694	21.9918	22.2123	21.657	21.2959	21.5718	21.2856	21.7598	21.8837
QDL03804.1	Acyl-CoA dehydrogenase	IHMA87_03538	41876	2	5.73	2	0.489027	0.412089	0.0285937	0.961071	0.427352	0.471704	0.887786	0.151302	19.864	20.0396	19.7949	20.2393	18.4152	19.7619	20.2567	20.462	20.4468	18.0992	20.0916	20.3114
QDL03851.1	Succinate dehydrogenase iron-sulfur subunit	IHMA87_03587	26141	30	80.85	29	0.0306061	0.791693	-0.0184699	0.873221	-0.0843799	0.471746	-0.0353039	0.760771	29.6501	29.7138	29.4615	29.8454	29.4737	29.7595	29.6369	29.5924	29.6879	29.72	29.6926	29.6106
QDL00795.1	putative acyltransferase YihG	IHMA87_00442	34294	8	26.44	8	-0.18061	0.168236	-0.118729	0.351805	-0.0908776	0.471964	-0.152759	0.237504	24.3162	24.5791	24.5218	24.5465	24.5858	24.5575	24.1137	24.2141	24.5476	24.3946	24.415	24.524
QDL03999.1	hypothetical protein IHMA87_03736	IHMA87_03736	8112	1	13.04	1	0.235426	0.169081	0.168055	0.314883	-0.118533	0.472639	-0.0511619	0.753974	20.0988	19.8122	20.02	20.2715	19.7363	20.2788	20.1302	20.2368	20.2703	20.2998	20.4159	20.075
QDL04398.1	hypothetical protein IHMA87_04139	IHMA87_04139	45562	2	5.52	2	-0.381732	0.346249	0.0288738	0.941874	0.288074	0.472873	-0.122531	0.75755	19.7715	20.5265	20.6796	19.497	20.2062	20.4101	19.2354	20.1797	20.4172	19.5239	20.4023	20.2737
QDL03949.1	Cytochrome c-type biogenesis protein CcmF	IHMA87_03686	71616	3	5.78	3	-0.029973	0.900483	0.17528	0.470497	0.17419	0.473187	-0.0310625	0.896888	21.8584	21.9703	22.167	21.5355	22.0791	21.8586	21.4133	22.2276	22.2649	21.8559	21.9046	22.2385
QDL01520.1	Phosphoribosylformylglycinamidine synthase	IHMA87_01191	140780	32	40.22	30	0.164765	0.176117	0.156403	0.197086	-0.0841983	0.474007	-0.0758363	0.51797	24.2537	24.3807	24.4125	24.4668	24.562	24.2707	24.4418	24.6993	24.4	24.5605	24.532	24.6761
QDL03780.1	2-aminoadipate transaminase	IHMA87_03514	43100	10	45.62	10	-0.167459	0.194644	0.295504	0.0340953	0.0896079	0.474041	-0.373355	0.0112766	23.585	23.4216	23.4311	23.1704	23.4264	23.572	23.3145	23.3514	23.2694	23.5924	23.6049	23.8581
QDL01648.1	Regulator of sigma-E protease RseP	IHMA87_01320	48462	14	38.44	14	-0.0870251	0.44905	0.173019	0.148353	0.0820148	0.474862	-0.178029	0.138121	24.0593	24.1403	24.1964	24.0213	24.0369	24.0918	23.8097	24.1697	24.1555	24.3246	24.1372	24.2072
QDL04212.1	Adenosylcobinamide-GDP ribazoletransferase	IHMA87_03950	25505	4	22.86	3	-0.0753417	0.798656	-0.0150469	0.959303	0.213439	0.475067	0.153144	0.606006	20.1535	20.8503	20.8487	20.5387	19.7448	20.9287	20.395	20.8091	20.4224	20.3808	20.3197	20.4665
QDL01017.1	50S ribosomal protein L16	IHMA87_00681	15371	10	45.26	10	0.018904	0.833097	-0.0353129	0.694674	-0.0648172	0.475359	-0.0106003	0.905862	30.0467	29.9803	30.0474	30.1894	30.0051	30.0744	30.1222	29.9868	30.0222	30.095	30.1125	29.9555
QDL03459.1	hypothetical protein IHMA87_03184	IHMA87_03184	70775	5	11.25	5	0.0331394	0.951267	0.723985	0.200974	-0.391938	0.475652	-1.08278	0.0678223	21.1146	18.8411	19.5073	20.2074	20.093	20.3384	19.9565	19.2304	20.3755	20.6032	21.6124	20.5952
QDL03726.1	hypothetical protein IHMA87_03460	IHMA87_03460	18272	6	29.81	6	-0.180098	0.122902	-0.113377	0.313734	0.079123	0.476131	0.012402	0.909917	24.1539	24.1331	23.9061	24.092	23.859	24.0046	23.8667	23.8808	23.9052	23.8021	24.0252	23.7881
QDL00703.1	Ribosomal RNA small subunit methyltransferase D	IHMA87_00348	22210	6	51	6	-0.129797	0.528966	-0.474537	0.0383466	-0.14696	0.477211	0.19778	0.343758	22.5698	22.1524	22.6994	22.8612	22.6689	22.3325	22.4944	22.4381	22.0996	22.3903	22.1594	21.8892
QDL02078.1	sn-glycerol-3-phosphate import ATP-binding protein UgpC	IHMA87_01759	42396	22	71.76	22	-0.00747377	0.930019	0.0592287	0.491741	-0.0612359	0.477549	-0.127938	0.15422	26.1743	26.0799	26.0678	26.2166	26.144	26.1451	26.077	26.1662	26.0564	26.1245	26.2614	26.2975
QDL01844.1	Gamma-glutamylputrescine oxidoreductase	IHMA87_01517	52261	1	2.35	1	0.0448412	0.735595	0.0152878	0.908102	-0.0951238	0.478266	-0.0655704	0.622616	17.3532	17.3358	17.1948	17.1735	17.652	17.3437	17.4763	17.294	17.248	17.3421	17.5154	17.3576
QDL05100.1	Type II secretion system protein E	IHMA87_04867	62612	14	40.39	13	0.141634	0.159139	0.165774	0.105321	0.0684454	0.479069	0.0443051	0.644341	23.5934	23.4175	23.5826	23.5172	23.406	23.4649	23.5867	23.7226	23.7091	23.5808	23.7526	23.552
QDL05017.1	Lipopolysaccharide export system ATP-binding protein LptB	IHMA87_04783	26464	20	78.42	20	-0.122229	0.135089	0.0188834	0.806768	0.055013	0.481133	-0.0860997	0.278807	27.2601	27.3269	27.2836	27.2002	27.2104	27.295	27.1352	27.1348	27.2339	27.2508	27.278	27.2335
QDL02740.1	Methyl-accepting chemotaxis protein McpP	IHMA87_02458	60125	26	54.64	24	-0.0491033	0.583535	0.108184	0.240435	-0.0634065	0.481248	-0.220694	0.0290813	26.6407	26.7134	26.8094	26.7532	26.7533	26.8472	26.556	26.7398	26.7204	26.9298	26.8891	26.8594
QDL04968.1	UDP-N-acetylglucosamine--N-acetylmuramyl-(pentapeptide) pyrophosphoryl-undecaprenol N-acetylglucosamine transferase	IHMA87_04730	37763	19	69.19	19	-0.0595668	0.688004	0.137911	0.361035	0.104866	0.483396	-0.092612	0.534809	25.9486	25.9809	25.7639	25.9014	25.7992	25.6782	26.0277	25.8669	25.6201	26.1698	25.7136	25.9092
QDL06297.1	Ribosomal RNA small subunit methyltransferase G	IHMA87_06112	23785	3	31.78	2	-0.0311455	0.907886	0.0380033	0.887744	-0.190798	0.483915	-0.259947	0.345329	21.0095	20.876	20.7812	21.0301	21.1596	21.0494	21.3081	21.1859	20.0792	21.1501	21.1637	21.0393
QDL02390.1	hypothetical protein IHMA87_02091	IHMA87_02091	35619	2	10.41	2	0.00049712	0.998978	-0.583387	0.15416	-0.27499	0.484023	0.308895	0.433294	19.8023	20.1438	20.0154	20.1175	20.3453	20.3238	19.6859	20.2148	20.0624	18.5859	20.0785	20.372
QDL05240.1	Type IV pilus biogenesis factor PilY1	IHMA87_05015	126183	43	65.02	43	-0.192579	0.0356742	-0.198733	0.0312414	-0.0576702	0.484054	-0.0515159	0.530847	26.5129	26.4595	26.606	26.5293	26.5784	26.6438	26.384	26.2803	26.3364	26.3494	26.4012	26.4047
QDL03563.1	Sulfite reductase [ferredoxin]	IHMA87_03289	62122	15	43.48	15	0.0421636	0.748872	0.151329	0.264896	-0.0930934	0.484132	-0.202259	0.145526	23.7198	23.975	23.6101	24.0715	23.7419	23.7707	23.9178	23.7187	23.7949	23.9667	24.1259	23.9455
QDL06435.1	hypothetical protein IHMA87_06250 (plasmid)	IHMA87_06250	5707	2	28.3	2	0.0382702	0.912787	0.49122	0.179974	-0.247199	0.484757	-0.700149	0.0669826	19.7102	19.1819	18.8012	19.1447	19.8297	19.4605	18.9411	18.8296	20.0373	20.2174	19.9757	19.7154
QDL05641.1	DNA mismatch repair protein MutL	IHMA87_05438	69716	11	31.12	9	0.386127	0.0276512	0.186386	0.242151	-0.108726	0.484934	0.0910149	0.557316	22.4011	22.5664	22.4822	22.8888	22.2949	22.5922	22.9412	22.9817	22.6852	22.9072	22.6977	22.7302
QDL06409.1	hypothetical protein IHMA87_06224 (plasmid)	IHMA87_06224	20206	8	48.57	8	0.181304	0.0842769	0.256309	0.0219632	0.0683669	0.486354	-0.00663802	0.945432	25.1501	24.9772	25.0727	25.1116	24.844	25.0393	25.2462	25.2427	25.255	25.3164	25.2758	25.1715
QDL00708.1	Cell division protein FtsX	IHMA87_00353	36913	9	33.13	9	-0.0987735	0.368601	-0.154623	0.17128	0.0758137	0.486413	0.131664	0.237992	24.8034	25.0503	25.1849	24.9545	24.9168	24.9399	24.885	25.0053	24.852	24.847	24.7346	24.7657
QDL05383.1	Acetolactate synthase isozyme 3 small subunit	IHMA87_05167	17784	5	44.17	5	0.218213	0.10399	0.182952	0.164634	-0.0881367	0.48658	-0.0528759	0.673914	24.4203	24.3697	24.3407	24.6199	24.3267	24.4485	24.7741	24.6138	24.3974	24.7468	24.7003	24.4968
QDL00746.1	Chemotaxis protein methyltransferase	IHMA87_00391	33245	5	26.12	5	-0.157116	0.536421	-0.151864	0.549869	-0.17715	0.486919	-0.182402	0.474428	21.1795	21.7319	21.905	21.8775	21.8508	21.6196	21.1405	21.6169	21.5876	21.199	22.0501	21.6432
QDL00686.1	Ribosomal RNA large subunit methyltransferase I	IHMA87_00331	43824	15	45.98	15	0.0301183	0.797583	0.0652553	0.580796	-0.0824676	0.487284	-0.117605	0.327945	24.9308	24.6391	24.8225	24.8608	24.9315	24.8476	25.0388	24.777	24.6671	24.923	24.9054	25.0072
QDL01125.1	hypothetical protein IHMA87_00790	IHMA87_00790	52758	22	47.69	22	0.0132617	0.932613	-0.0414473	0.791904	0.110238	0.487561	0.164947	0.306164	27.879	28.0559	28.2709	27.9981	27.8858	27.9912	27.7758	28.3113	28.1585	27.7612	27.9341	28.0554
QDL05702.1	Dihydrolipoyllysine-residue acetyltransferase component of pyruvate dehydrogenase complex	IHMA87_05500	56802	34	64.9	34	0.249487	0.103983	0.522311	0.00382683	0.100414	0.488067	-0.17241	0.244694	28.5793	28.1413	28.2543	28.0189	28.2843	28.3705	28.6929	28.5802	28.4502	28.8043	28.6263	28.8101
QDL02831.1	hypothetical protein IHMA87_02552	IHMA87_02552	22107	4	37.5	3	-0.110601	0.249199	-0.172038	0.0862044	0.0650321	0.488358	0.126469	0.192064	21.9746	22.1729	22.0311	22.0996	21.9029	21.9809	21.8682	22.012	21.9665	21.849	21.8265	21.7918
QDL05334.1	Uracil permease	IHMA87_05111	44268	2	12.65	2	0.0399976	0.902123	0.25719	0.43621	0.2281	0.488409	0.0109074	0.973237	18.3444	18.4217	18.7899	17.4989	18.637	18.7359	18.3782	18.7103	18.5876	18.3718	18.2651	19.0065
QDL02546.1	Daunorubicin/doxorubicin resistance ATP-binding protein DrrA	IHMA87_02259	34501	17	78.06	17	0.0249052	0.805587	0.00394933	0.96882	0.0708414	0.488664	0.0917974	0.373518	25.4415	25.7071	25.596	25.6321	25.4823	25.4177	25.6553	25.5061	25.6579	25.5382	25.5148	25.491
QDL06085.1	Phosphate transport system permease protein PstA	IHMA87_05893	61265	11	27.24	11	-0.207509	0.263518	0.295882	0.122071	0.12589	0.48874	-0.377501	0.0565848	23.0951	23.4938	23.2958	23.1655	23.1201	23.2215	22.9825	23.1882	23.0916	23.2615	23.2334	23.8998
QDL04135.1	Cys-tRNA(Pro)/Cys-tRNA(Cys) deacylase YbaK	IHMA87_03872	16775	1	15.19	1	-0.204676	0.528083	-0.376103	0.257403	-0.22405	0.490659	-0.0526234	0.869887	20.0632	20.7691	20.5037	21.0242	20.6287	20.3552	20.1711	20.5867	19.9641	20.7606	19.6183	20.5008
QDL00792.1	putative transport protein HsrA	IHMA87_00439	51028	2	4.61	2	0.140002	0.412237	-0.344618	0.0614707	-0.117044	0.490774	0.367576	0.0485008	21.3627	21.2753	21.8037	21.4619	21.6192	21.7116	21.3683	21.8708	21.6226	21.2188	21.1954	21.3447
QDL00996.1	Elongation factor Tu	IHMA87_00656	43370	38	72.29	38	0.161125	0.163856	0.292873	0.0211679	-0.0765226	0.49176	-0.208271	0.0807977	29.5197	29.604	29.4192	29.6988	29.6138	29.4599	29.5752	29.8321	29.6189	29.9761	29.8911	29.7839
QDL04377.1	hypothetical protein IHMA87_04118	IHMA87_04118	43437	10	45.41	10	0.0924845	0.439992	-0.0316352	0.788852	-0.0818339	0.492994	0.0422859	0.720763	22.4351	22.3691	22.6154	22.7568	22.4503	22.458	22.6605	22.4358	22.6007	22.5506	22.5683	22.4512
QDL00603.1	5-aminovalerate aminotransferase DavT	IHMA87_00245	45220	18	74.18	18	0.0979045	0.394672	0.224825	0.0683979	-0.0782852	0.49322	-0.205206	0.0919077	24.6661	24.6975	24.5901	24.9748	24.6689	24.5449	24.7231	24.7803	24.744	24.9075	25.0168	24.9387
QDL04374.1	Spore coat polysaccharide biosynthesis protein SpsA	IHMA87_04115	129488	19	29.17	18	0.191814	0.367796	-0.0807625	0.6996	-0.144519	0.493534	0.128058	0.542994	23.3016	22.6025	22.7477	22.8475	23.0062	23.2317	22.8903	23.3416	22.9954	22.7968	22.8539	23.1925
QDL05241.1	hypothetical protein IHMA87_05016	IHMA87_05016	12702	1	9.57	1	0.217171	0.32445	-0.17859	0.414021	-0.148464	0.494823	0.247297	0.265273	19.8769	20.1019	20.1683	20.2864	20.0005	20.3056	20.369	20.4764	19.9532	20.0507	20.4084	19.5975
QDL01345.1	Cytochrome bd-I ubiquinol oxidase subunit 1	IHMA87_01015	53652	8	21.99	8	-0.276384	0.340577	0.0660241	0.815888	0.195572	0.495051	-0.146836	0.606572	22.3241	22.9231	23.1421	22.1513	22.7714	22.8798	22.0309	22.889	22.6402	22.6743	22.7503	22.576
QDL02007.1	Narbonolide/10-deoxymethynolide synthase PikA2, modules 3 and 4	IHMA87_01688	33436	6	23.75	6	-0.104629	0.671263	-0.258658	0.305178	-0.169452	0.495088	-0.0154223	0.949888	20.7059	20.4591	21.1269	21.0994	20.8192	20.8817	21.0087	20.2079	20.7615	20.6041	20.4158	21.0044
QDL01930.1	ATP-dependent DNA helicase RecQ	IHMA87_01604	79431	6	11.11	6	0.401613	0.210153	0.0925205	0.764008	0.212066	0.495607	0.521159	0.112897	21.3894	21.1166	20.6583	20.6007	21.1512	20.7762	21.6814	21.0888	21.599	20.2832	21.228	21.2945
QDL04739.1	negative regulator for alginate biosynthesis MucB	IHMA87_04492	34638	19	67.09	19	-0.280189	0.0904229	-0.544465	0.00453367	-0.105692	0.495734	0.158584	0.313764	24.8052	24.8097	25.0576	25.1065	24.9704	24.9127	24.6762	24.3673	24.7884	24.4809	24.6694	24.2059
QDL05991.1	hypothetical protein IHMA87_05798	IHMA87_05798	127667	5	6.29	4	0.247924	0.650919	-0.208332	0.703335	-0.375748	0.49579	0.0805083	0.882627	21.113	18.9553	19.777	20.2585	20.4737	20.2404	20.2758	20.0765	20.2367	20.9665	19.1213	20.2597
QDL02111.1	UDP-2,3-diacetamido-2,3-dideoxy-D-glucuronate 2-epimerase	IHMA87_01793	23556	9	62.44	8	-0.0788369	0.47304	-0.101435	0.35999	0.0744883	0.497185	0.0970866	0.380102	25.2605	25.3593	25.4198	25.3826	25.2159	25.2177	25.4616	25.223	25.1185	25.227	25.1349	25.1498
QDL05873.1	Lipid A 1-diphosphate synthase	IHMA87_05677	30459	3	10.11	3	-0.238505	0.0797466	-0.154883	0.234065	0.0860999	0.497474	0.00247803	0.984232	21.2885	21.5431	21.4099	21.2452	21.3967	21.3413	21.2152	20.9486	21.3621	21.0544	21.2055	21.2586
QDL03102.1	Redox-sensitive transcriptional activator SoxR	IHMA87_02825	16898	1	6.41	1	0.253035	0.0597567	-0.00707423	0.953839	-0.0837544	0.498274	0.176355	0.169801	18.8192	18.6784	18.9527	19.0677	18.8041	18.8297	18.9598	19.1449	19.1047	18.8288	19.064	18.7876
QDL02282.1	Soluble pyridine nucleotide transhydrogenase	IHMA87_01976	51147	30	73.06	30	-0.0712827	0.756818	0.357972	0.141079	0.157329	0.498409	-0.271925	0.252605	27.3733	27.1415	27.2249	26.6979	27.3476	27.2222	27.5185	26.7254	27.282	27.6815	27.3655	27.2947
QDL04154.1	Glutamine transport ATP-binding protein GlnQ	IHMA87_03891	26935	9	40.98	9	-0.464868	0.0143453	-0.339513	0.056074	0.110232	0.498972	-0.0151233	0.925225	26.3843	26.5899	26.5999	26.5025	26.3258	26.4152	25.7451	26.1727	26.2618	26.0389	25.8688	26.3172
QDL05354.1	Peptidyl-tRNA hydrolase	IHMA87_05132	20858	5	36.08	5	0.115309	0.303213	0.0581021	0.596416	-0.0744957	0.499141	-0.0172884	0.873962	23.1012	23.0576	23.0766	23.3261	23.132	23.0007	23.2004	23.0841	23.2967	23.3331	23.149	23.151
QDL00428.1	Carnitine operon protein CaiE	IHMA87_00068	19187	3	41.67	3	0.0592435	1	0.389584	0.00598815	0.0786233	0.499164	-0.251717	0.0486239	20.9513	21.0264	20.6811	20.8639	20.6892	20.8699	21.0153	20.963	20.8583	21.2942	21.0991	21.1983
QDL04547.1	Phosphoribosylformylglycinamidine cyclo-ligase	IHMA87_04291	37159	8	35.41	8	0.117143	0.372533	-0.308339	0.0338621	-0.0879847	0.499179	0.337497	0.0227381	22.977	23.2127	23.1165	23.3251	23.224	23.0212	23.3069	23.1579	23.193	22.6594	23.038	22.9479
QDL01710.1	HTH-type transcriptional regulator MetR	IHMA87_01383	34155	5	18.3	5	-0.13194	0.842137	-0.936652	0.177425	-0.452156	0.499601	0.352555	0.596915	19.6688	20.1173	20.7306	20.2669	20.5112	21.0952	20.7816	20.5328	18.8065	18.2947	20.4669	20.3017
QDL06298.1	tRNA uridine 5-carboxymethylaminomethyl modification enzyme MnmG	IHMA87_06113	69595	2	5.4	2	-0.0068212	0.974179	-0.0342928	0.870822	0.143601	0.500711	0.171073	0.424687	20.1378	20.4044	20.2443	20.5069	19.7543	20.0945	20.3005	20.3587	20.1069	19.8102	20.0025	20.4401
QDL03217.1	Hydrogen cyanide synthase subunit HcnC	IHMA87_02941	45183	18	69.3	18	-0.188152	0.210439	0.109003	0.456081	0.0982063	0.500755	-0.198949	0.18743	25.8646	26.1387	25.6468	25.8904	25.7983	25.6669	25.8535	25.5795	25.6527	25.8056	26.0563	25.8206
QDL04607.1	N-succinylarginine dihydrolase	IHMA87_04355	48836	10	37.5	10	0.0751253	0.825313	-0.45943	0.196004	-0.231487	0.500987	0.303068	0.382206	22.6363	23.4736	22.2451	23.2936	23.375	22.3809	22.8232	22.6734	23.0837	22.3203	22.6068	22.7441
QDL04967.1	UDP-N-acetylmuramate--L-alanine ligase	IHMA87_04729	52068	6	18.96	6	0.158409	0.491606	-0.0116842	0.95904	-0.154452	0.502235	0.0156416	0.94519	22.1589	21.5331	22.0994	22.2483	22.0813	21.9252	22.1855	22.2846	21.7966	22.2146	22.3296	21.6755
QDL04379.1	3-oxoacyl-[acyl-carrier-protein] reductase FabG	IHMA87_04120	25587	7	41.37	6	0.589505	0.00235287	0.223743	0.155846	-0.101201	0.503333	0.264561	0.099631	22.8062	22.679	22.9166	23.1149	22.8426	22.7479	23.3715	23.6471	23.1518	23.2119	23.1647	23.0002
QDL02080.1	Putative glucose-6-phosphate 1-epimerase	IHMA87_01761	32291	5	27.21	4	0.108527	0.605597	0.30045	0.170781	0.141086	0.504057	-0.0508368	0.807854	21.9961	21.93	22.2263	21.4067	22.1901	22.1324	22.3563	22.1808	21.9409	22.3573	22.1042	22.169
QDL02596.1	putative deferrochelatase/peroxidase YfeX	IHMA87_02310	31828	7	42.32	7	0.0479739	0.833199	-0.177852	0.441532	-0.153672	0.504423	0.0721542	0.751783	21.828	22.0141	21.556	22.0835	21.6535	22.122	22.1781	21.93	21.4339	21.4945	22.0186	21.8125
QDL04386.1	Flagellar P-ring protein	IHMA87_04127	38181	7	31.71	7	-0.285334	0.10671	0.0784509	0.636477	0.111438	0.504479	-0.252347	0.148029	22.7265	22.9656	23.1532	22.7347	22.8533	22.923	22.4794	22.8125	22.6973	23.2074	22.8785	22.6604
QDL04549.1	hypothetical protein IHMA87_04293	IHMA87_04293	27171	6	28.99	6	-0.0774652	0.809107	-0.126032	0.695016	-0.216133	0.50463	-0.167567	0.603289	21.5817	21.8404	22.1719	21.8032	22.4142	22.0249	22.4196	21.4207	21.5213	22.2681	22.167	21.4292
QDL01069.1	D-alanine--D-alanine ligase	IHMA87_00734	36448	1	7.8	1	0.29426	1	0.230232	0.136013	0.0982348	0.50478	0.162263	1	17.6814	17.8293	17.9014	17.9584	17.4098	17.7493	18.0923	17.9375	18.2651	17.9449	17.9414	17.9218
QDL01476.1	Dual-specificity RNA methyltransferase RlmN	IHMA87_01147	41639	11	34.92	11	0.0879262	0.428056	0.301715	0.017737	0.073614	0.504942	-0.140175	0.217276	23.5192	23.5821	23.4055	23.3623	23.4772	23.4465	23.6225	23.4647	23.6834	23.6368	23.6383	23.9159
QDL02895.1	Amino-acid carrier protein AlsT	IHMA87_02617	47105	2	8.28	2	0.238855	0.310429	0.0785296	0.732655	0.154456	0.505327	0.314781	0.189438	19.9313	20.6199	19.8902	19.9634	19.7228	20.2917	20.3542	20.6069	20.1969	20.2268	19.8235	20.1633
QDL05921.1	Delta-aminolevulinic acid dehydratase	IHMA87_05727	41042	10	36.12	10	0.0571843	0.637085	0.162968	0.195748	0.0810082	0.50637	-0.0247752	0.837286	24.6104	24.6523	24.697	24.5122	24.5738	24.6308	24.9626	24.541	24.6278	24.7313	24.6198	24.8546
QDL05981.1	hypothetical protein IHMA87_05788	IHMA87_05788	32346	7	38.93	7	0.281076	0.354954	0.362994	0.238856	0.199508	0.506811	0.11759	0.693443	22.7809	23.3535	22.493	23.0171	22.4911	22.5207	22.8848	23.1091	23.4768	22.5644	23.0396	23.514
QDL05433.1	Translation initiation factor IF-2	IHMA87_05222	90643	55	65.47	52	0.000110114	0.999303	0.152484	0.243303	0.0846274	0.506983	-0.0677464	0.593784	28.0643	27.9007	27.9258	27.716	27.9188	28.002	27.9425	28.1302	27.8183	28.1959	27.8846	28.0138
QDL05735.1	Cell division protein FtsN	IHMA87_05534	25023	9	58.26	9	-0.2582	0.0540231	0.00922669	0.939365	0.0813481	0.507277	-0.186079	0.146806	24.553	24.5056	24.4653	24.3171	24.4981	24.4647	24.0624	24.3289	24.358	24.6395	24.2991	24.369
QDL05947.1	Adenylate cyclase	IHMA87_05753	107432	4	8.47	3	-0.214363	0.527518	0.140004	0.678068	0.225163	0.507377	-0.129204	0.701472	19.7008	20.2993	19.8731	20.4245	19.0312	19.7421	19.506	19.7516	19.9725	19.9116	19.4892	20.2168
QDL04389.1	Flagellar basal-body rod protein FlgF	IHMA87_04130	26674	1	5.62	1	0.22771	0.345999	0.152638	0.522353	0.157925	0.508361	0.232997	0.335425	18.8712	18.5494	18.2938	18.5786	18.2939	18.3682	18.8036	18.7875	18.8064	17.9872	18.9277	18.7836
QDL04785.1	Chloramphenicol acetyltransferase	IHMA87_04539	23105	6	46.12	6	-0.183372	0.343015	-0.302055	0.132135	-0.126307	0.508513	-0.00762378	0.967803	22.2148	22.2287	21.9977	22.4013	22.0003	22.4186	21.9065	22.229	21.7556	22.2577	21.9913	21.665
QDL04707.1	2-methylcitrate synthase	IHMA87_04459	41732	14	60	14	0.118562	0.402823	-0.0622003	0.656518	-0.0927396	0.50991	0.0880229	0.531212	24.5656	24.6407	24.6448	25.037	24.5131	24.5792	24.8781	24.6086	24.7202	24.6373	24.6156	24.6899
QDL02364.1	putative lipoprotein YiaD	IHMA87_02065	29776	10	52.04	10	-0.0694517	0.481177	-0.0913106	0.358778	-0.0647562	0.510614	-0.0428974	0.660974	26.1016	26.2156	26.3266	26.4005	26.2752	26.1625	26.152	26.083	26.2005	26.2443	26.1685	26.1514
QDL04131.1	Multidrug resistance protein MdtK	IHMA87_03868	50838	3	9.22	3	0.194071	0.627462	0.19221	0.630726	0.26441	0.510678	0.266271	0.507774	20.092	21.1065	20.7644	20.3048	20.3957	20.4692	20.2298	21.7698	20.5455	20.2813	21.0286	20.4364
QDL01718.1	Cys-tRNA(Pro)/Cys-tRNA(Cys) deacylase YbaK	IHMA87_01391	16579	3	26.28	3	-0.519661	0.338818	-0.209858	0.693526	0.352493	0.511095	0.0426904	0.935858	20.8291	20.6673	20.7934	20.9268	20.1785	20.1271	19.1073	20.6864	20.9372	20.7288	19.1833	20.6907
QDL03703.1	hypothetical protein IHMA87_03437	IHMA87_03437	19717	5	36.31	5	0.0933632	0.664125	-0.0592335	0.782318	-0.142097	0.511383	0.0105001	0.960861	24.1892	23.6213	24.0007	24.3816	24	23.8559	24.2394	23.9328	23.9192	24.3701	23.9403	23.7494
[truncated: 1,131 more rows]

## Sheet: Sheet1
QDL00361.1	Chromosomal replication initiator protein DnaA	IHMA87_00001	PA0001	57516	20	47.46	19	-0.0371431	0.706744	-0.069542	0.485146	-0.167536	0.111374	-0.135137	0.189302	24.904	24.7731	24.8392	25.069	24.9454	25.0044	24.9598	24.6848	24.7602	24.8624	24.9319	25.0159
[truncated: 2,740 more rows]
